# Supplementary material for: Deep Learning-Driven Library Design for the De Novo Discovery of Bioactive Thiopeptides
Source: ACS Cent Sci. 2023 Nov 7;9(11):2150–60. doi: 10.1021/acscentsci.3c00957 (PMC10683472; doi:10.1021/acscentsci.3c00957)
Supplement: Supplementary file 2 — oc3c00957_si_002.xlsx [file oc3c00957_si_002.xlsx]

## Sheet: Table S1. Assembly schemes
	Encoded ORF fM stands for N-formyl-Met; X: NNK-encoded amino acids; x: DBK-encoded; y: DSK-encoded; z: NNT-encoded, a: NBK-encoded, b: TCT-encoded, c: TWT-encoded	Construct code	Construct name	Template	1st PCR/extension		2nd PCR		notes
					Forward	Reverse	Forward	Reverse
	Library assembly
	fMSDITASRVESLDLQDLDLSELTVTSLRDTVALPENGASWXXXXXXXXSSSCAQPYPYDVPDYAVIQPLE	library n8	NNK8	–	d.t.a.F95	NNK8.R72	d.t.b.F79	laz.HA.l4.R84
	fMSDITASRVESLDLQDLDLSELTVTSLRDTVALPENGASWXXXXXXXXXXXSSSCAQPYPYDVPDYAVIQPLE	library n11	NNK11	–	d.t.a.F95	NNK11.R81	d.t.b.F79	laz.HA.l4.R84
	fMSDITASRVESLDLQDLDLSELTVTSLRDTVALPENGASWaXXXXXXXXXaSSSCAQPYPYDVPDYAVIQPLE	library ML.NBK	NBK-(NNK)9-NBK	–	d.t.a.F95	ML.NBK.R81	d.t.b.F79	laz.HA.l4.R84
	fMSDITASRVESLDLQDLDLSELTVTSLRDTVALPENGASWbXXXXXXXXXcSSSCAQPYPYDVPDYAVIQPLE	library ML.TCT	TCT-(NNK)9-TWT	–	d.t.a.F95	ML.TCT.R81	d.t.b.F79	laz.HA.l4.R84
	fMSDITASRVESLDLQDLDLSELTVTSLRDTVALPENGASWxXXXXXSSSCAQPYPYDVPDYAVIQPLE	library AS1 r6	AS1 r6	–	d.t.a.F95	r6.R67	d.t.b.F79	laz.HA.l4.R84
	fMSDITASRVESLDLQDLDLSELTVTSLRDTVALPENGASWxXXXXXXSSSCAQPYPYDVPDYAVIQPLE	library AS1 r7	AS1 r7	–	d.t.a.F95	r7.R70	d.t.b.F79	laz.HA.l4.R84
	fMSDITASRVESLDLQDLDLSELTVTSLRDTVALPENGASWxXXXXXXXSSSCAQPYPYDVPDYAVIQPLE	library AS1 r8	AS1 r8	–	d.t.a.F95	r8.R73	d.t.b.F79	laz.HA.l4.R84
	fMSDITASRVESLDLQDLDLSELTVTSLRDTVALPENGASWxXXXXXXXXSSSCAQPYPYDVPDYAVIQPLE	library AS1 r9	AS1 r9	–	d.t.a.F95	r9.R76	d.t.b.F79	laz.HA.l4.R84
	fMSDITASRVESLDLQDLDLSELTVTSLRDTVALPENGASWxXXXXXXXXXSSSCAQPYPYDVPDYAVIQPLE	library AS1 r10	AS1 r10	–	d.t.a.F95	r10.R79	d.t.b.F79	laz.HA.l4.R84
	fMSDITASRVESLDLQDLDLSELTVTSLRDTVALPENGASWyXXXXXXXXXzSSSCAQPYPYDVPDYAVIQPLE	library AS1 r11	AS1 r11	–	d.t.a.F95	r11.R82	d.t.b.F79	laz.HA.l4.R84
	fMSDITASRVESLDLQDLDLSELTVTSLRDTVALPENGASWyXXXXXXXXXXzSSSCAQPYPYDVPDYAVIQPLE	library AS1 r12	AS1 r12	–	d.t.a.F95	r12.R85	d.t.b.F79	laz.HA.l4.R84
	Template assembly for model validation
	fMSDITASRVESLDLQDLDLSELTVTSLRDTVALPENGASWRKASCQIDECDSSSCAQPYPYDVPDYAVIQPLE	v.MLV.27	MVP1	v.142	T7g10M.F46	v.MLV.27-a.R78	T7g10M.F46	laz.HA.l4.R84
	fMSDITASRVESLDLQDLDLSELTVTSLRDTVALPENGASWSMVTWSDFEHGSSSCAQPYPYDVPDYAVIQPLE	v.MLV.14	MVP2	v.142	T7g10M.F46	v.MLV.14-a.R78	T7g10M.F46	laz.HA.l4.R84
	fMSDITASRVESLDLQDLDLSELTVTSLRDTVALPENGASWEYQVKMEILNMSSSCAQPYPYDVPDYAVIQPLE	v.MLV.21	MVP3	v.142	T7g10M.F46	v.MLV.21-a.R78	T7g10M.F46	laz.HA.l4.R84
	fMSDITASRVESLDLQDLDLSELTVTSLRDTVALPENGASWDMKQEWATLKGSSSCAQPYPYDVPDYAVIQPLE	v.MLV.19	MVP4	v.142	T7g10M.F46	v.MLV.19-a.R78	T7g10M.F46	laz.HA.l4.R84
	fMSDITASRVESLDLQDLDLSELTVTSLRDTVALPENGASWWGWFTSSHMPYSSSCAQPYPYDVPDYAVIQPLE	v.MLV.9	MVP5	v.142	T7g10M.F46	v.MLV.9-a.R78	T7g10M.F46	laz.HA.l4.R84
	fMSDITASRVESLDLQDLDLSELTVTSLRDTVALPENGASWGWGCWEATYSWSSSCAQPYPYDVPDYAVIQPLE	v.MLV.7	MVP6	v.142	T7g10M.F46	v.MLV.7-a.R78	T7g10M.F46	laz.HA.l4.R84
	fMSDITASRVESLDLQDLDLSELTVTSLRDTVALPENGASWSECKRKEITPCSSSCAQPYPYDVPDYAVIQPLE	v.MLV.12	MVP7	v.142	T7g10M.F46	v.MLV.12-a.R78	T7g10M.F46	laz.HA.l4.R84
	fMSDITASRVESLDLQDLDLSELTVTSLRDTVALPENGASWRRGWPILESTPSSSCAQPYPYDVPDYAVIQPLE	v.MLV.16	MVP8	v.142	T7g10M.F46	v.MLV.16-a.R78	T7g10M.F46	laz.HA.l4.R84
	fMSDITASRVESLDLQDLDLSELTVTSLRDTVALPENGASWGEHRSLRQHIASSSCAQPYPYDVPDYAVIQPLE	v.MLV.1	MVP9	v.142	T7g10M.F46	v.MLV.1-a.R78	T7g10M.F46	laz.HA.l4.R84
	fMSDITASRVESLDLQDLDLSELTVTSLRDTVALPENGASWGGAFRYGAYTPSSSCAQPYPYDVPDYAVIQPLE	v.MLV.3	MVP10	v.142	T7g10M.F46	v.MLV.3-a.R78	T7g10M.F46	laz.HA.l4.R84
	Template assembly for affinity selection hits
	fMSDITASRVESLDLQDLDLSELTVTSLRDTVALPENGASWSMKRQFITWHWTSSSCAQPYPYDVPDYAVIQPLE	v.IR.3	IR1	v.142	T7g10M.F46	v.IR.3-a.R70	T7g10M.F46	laz.HA.l4.R84	see below for v.142 sequence; v.142 assembled as in Nat. Commun. 2020, 11, 2272
	fMSDITASRVESLDLQDLDLSELTVTSLRDTVALPENGASWSMHRRYITWRWTSSSCAQPYPYDVPDYAVIQPLE	v.IR.5	IR2	v.142	T7g10M.F46	v.IR.5-a.R70	T7g10M.F46	laz.HA.l4.R84
	fMSDITASRVESLDLQDLDLSELTVTSLRDTVALPENGASWTADGLILTPWVTSSSCAQPYPYDVPDYAVIQPLE	v.IR.21	IR3	v.142	T7g10M.F46	v.IR.21-a.R70	T7g10M.F46	laz.HA.l4.R84
	fMSDITASRVESLDLQDLDLSELTVTSLRDTVALPENGASWSMQRKTIHWKWTSSSCAQPYPYDVPDYAVIQPLE	v.IR.15	IR4	v.142	T7g10M.F46	v.IR.15-a.R70	T7g10M.F46	laz.HA.l4.R84
	fMSDITASRVESLDLQDLDLSELTVTSLRDTVALPENGASWSMLFKRRIYKSSSCAQPYPYDVPDYAVIQPLE	v.IR.1	IR5	v.142	T7g10M.F46	v.IR.1-a.R64	T7g10M.F46	laz.HA.l4.R84
	fMSDITASRVESLDLQDLDLSELTVTSLRDTVALPENGASWSLLWKRRIMKSSSCAQPYPYDVPDYAVIQPLE	v.IR.2	IR6	v.142	T7g10M.F46	v.IR.2-a.R64	T7g10M.F46	laz.HA.l4.R84
	fMSDITASRVESLDLQDLDLSELTVTSLRDTVALPENGASWSLLWRRRVYKSSSCAQPYPYDVPDYAVIQPLE	v.IR.4	IR7	v.142	T7g10M.F46	v.IR.4-a.R64	T7g10M.F46	laz.HA.l4.R84
	fMSDITASRVESLDLQDLDLSELTVTSLRDTVALPENGASWTLCWKRRTWKSSSCAQPYPYDVPDYAVIQPLE	v.IR.6	IR8	v.142	T7g10M.F46	v.IR.6-a.R64	T7g10M.F46	laz.HA.l4.R84
	fMSDITASRVESLDLQDLDLSELTVTSLRDTVALPENGASWSQRWRNRNYRSSSCAQPYPYDVPDYAVIQPLE	v.IR.9	IR9	v.142	T7g10M.F46	v.IR.9-a.R64	T7g10M.F46	laz.HA.l4.R84
	fMSDITASRVESLDLQDLDLSELTVTSLRDTVALPENGASWSILWKKRVWKSSSCAQPYPYDVPDYAVIQPLE	v.IR.7	IR10	v.142	T7g10M.F46	v.IR.7-a.R64	T7g10M.F46	laz.HA.l4.R84
	fMSDITASRVESLDLQDLDLSELTVTSLRDTVALPENGASWAMSLYWARRRPHSSSCAQPYPYDVPDYAVIQPLE	v.IR.11	IR11	v.142	T7g10M.F46	v.IR.11-a.R70	T7g10M.F46	laz.HA.l4.R84
	fMSDITASRVESLDLQDLDLSELTVTSLRDTVALPENGASWTQRVRNRCYKSSSCAQPYPYDVPDYAVIQPLE	v.IR.8	IR12	v.142	T7g10M.F46	v.IR.8-a.R64	T7g10M.F46	laz.HA.l4.R84
	fMSDITASRVESLDLQDLDLSELTVTSLRDTVALPENGASWRTYWKRRCYASSSCAQPYPYDVPDYAVIQPLE	v.IR.10	IR13	v.142	T7g10M.F46	v.IR.10-a.R64	T7g10M.F46	laz.HA.l4.R84
	fMSDITASRVESLDLQDLDLSELTVTSLRDTVALPENGASWSLYWKSRIWRSSSCAQPYPYDVPDYAVIQPLE	v.IR.12	IR14	v.142	T7g10M.F46	v.IR.12-a.R64	T7g10M.F46	laz.HA.l4.R84
	fMSDITASRVESLDLQDLDLSELTVTSLRDTVALPENGASWCQRWKRRCYMSSSCAQPYPYDVPDYAVIQPLE	v.IR.14	IR15	v.142	T7g10M.F46	v.IR.14-a.R64	T7g10M.F46	laz.HA.l4.R84
	fMSDITASRVESLDLQDLDLSELTVTSLRDTVALPENGASWCQCWNRRNWTSSSCAQPYPYDVPDYAVIQPLE	v.IR.17	IR16	v.142	T7g10M.F46	v.IR.17-a.R64	T7g10M.F46	laz.HA.l4.R84
	fMSDITASRVESLDLQDLDLSELTVTSLRDTVALPENGASWTQRYLSKNYKSSSCAQPYPYDVPDYAVIQPLE	v.IR.20	IR17	v.142	T7g10M.F46	v.IR.20-a.R64	T7g10M.F46	laz.HA.l4.R84
	fMSDITASRVESLDLQDLDLSELTVTSLRDTVALPENGASWSTRWKRRNYTSSSCAQPYPYDVPDYAVIQPLE	v.IR.16	IR18	v.142	T7g10M.F46	v.IR.16-a.R64	T7g10M.F46	laz.HA.l4.R84
	fMSDITASRVESLDLQDLDLSELTVTSLRDTVALPENGASWSVCWKRRNCHSSSCAQPYPYDVPDYAVIQPLE	v.IR.18	IR19	v.142	T7g10M.F46	v.IR.18-a.R64	T7g10M.F46	laz.HA.l4.R84
	fMSDITASRVESLDLQDLDLSELTVTSLRDTVALPENGASWSTYWKSRIYTSSSCAQPYPYDVPDYAVIQPLE	v.IR.19	IR20	v.142	T7g10M.F46	v.IR.19-a.R64	T7g10M.F46	laz.HA.l4.R84
	fMSDITASRVESLDLQDLDLSELTVTSLRDTVALPENGASWTNPYGGNVGWSSSCAQPYPYDVPDYAVIQPLE	v.TL.3	TL1	v.142	T7g10M.F46	v.TL.3-a.R64	T7g10M.F46	laz.HA.l4.R84
	fMSDITASRVESLDLQDLDLSELTVTSLRDTVALPENGASWTNPYGGNITMSSSCAQPYPYDVPDYAVIQPLE	v.TL.10	TL2	v.142	T7g10M.F46	v.TL.10-a.R64	T7g10M.F46	laz.HA.l4.R84
	fMSDITASRVESLDLQDLDLSELTVTSLRDTVALPENGASWCISFWLQRKVAFSSSCAQPYPYDVPDYAVIQPLE	v.TL.22	TL3	v.142	T7g10M.F46	v.TL.22-a.R70	T7g10M.F46	laz.HA.l4.R84
	fMSDITASRVESLDLQDLDLSELTVTSLRDTVALPENGASWTIRFTNQNKIAFSSSCAQPYPYDVPDYAVIQPLE	v.TL.6	TL4	v.142	T7g10M.F46	v.TL.6-a.R70	T7g10M.F46	laz.HA.l4.R84
	fMSDITASRVESLDLQDLDLSELTVTSLRDTVALPENGASWSIWFPLQRKIAASSSCAQPYPYDVPDYAVIQPLE	v.TL.15	TL5	v.142	T7g10M.F46	v.TL.15-a.R70	T7g10M.F46	laz.HA.l4.R84
	fMSDITASRVESLDLQDLDLSELTVTSLRDTVALPENGASWTMLFRLQSKLAISSSCAQPYPYDVPDYAVIQPLE	v.TL.23	TL6	v.142	T7g10M.F46	v.TL.23-a.R70	T7g10M.F46	laz.HA.l4.R84
	fMSDITASRVESLDLQDLDLSELTVTSLRDTVALPENGASWSITFQTLNKIAYSSSCAQPYPYDVPDYAVIQPLE	v.TL.24	TL7	v.142	T7g10M.F46	v.TL.24-a.R70	T7g10M.F46	laz.HA.l4.R84
	fMSDITASRVESLDLQDLDLSELTVTSLRDTVALPENGASWCITFQLTRKVAFSSSCAQPYPYDVPDYAVIQPLE	v.TL.25	TL8	v.142	T7g10M.F46	v.TL.25-a.R70	T7g10M.F46	laz.HA.l4.R84
	fMSDITASRVESLDLQDLDLSELTVTSLRDTVALPENGASWTMMFPRLGKVAYSSSCAQPYPYDVPDYAVIQPLE	v.TL.16	TL9	v.142	T7g10M.F46	v.TL.16-a.R70	T7g10M.F46	laz.HA.l4.R84
	fMSDITASRVESLDLQDLDLSELTVTSLRDTVALPENGASWSNIVWCGQGIIGSSSCAQPYPYDVPDYAVIQPLE	v.TL.1	TL10	v.142	T7g10M.F46	v.TL.1-a.R70	T7g10M.F46	laz.HA.l4.R84
	fMSDITASRVESLDLQDLDLSELTVTSLRDTVALPENGASWSVCVYQHQGIRGSSSCAQPYPYDVPDYAVIQPLE	v.TL.7	TL11	v.142	T7g10M.F46	v.TL.7-a.R70	T7g10M.F46	laz.HA.l4.R84
	fMSDITASRVESLDLQDLDLSELTVTSLRDTVALPENGASWSTIVFTFQCIKGSSSCAQPYPYDVPDYAVIQPLE	v.TL.12	TL12	v.142	T7g10M.F46	v.TL.12-a.R70	T7g10M.F46	laz.HA.l4.R84
	fMSDITASRVESLDLQDLDLSELTVTSLRDTVALPENGASWASINRYGGNAASSSSCAQPYPYDVPDYAVIQPLE	v.TL.4	TL13	v.142	T7g10M.F46	v.TL.4-a.R70	T7g10M.F46	laz.HA.l4.R84
	fMSDITASRVESLDLQDLDLSELTVTSLRDTVALPENGASWSRTNRFGGHMASSSSCAQPYPYDVPDYAVIQPLE	v.TL.2	TL14	v.142	T7g10M.F46	v.TL.2-a.R70	T7g10M.F46	laz.HA.l4.R84
	fMSDITASRVESLDLQDLDLSELTVTSLRDTVALPENGASWSNSNRYGGLITSSSSCAQPYPYDVPDYAVIQPLE	v.TL.5	TL15	v.142	T7g10M.F47	v.TL.5-a.R70	T7g10M.F46	laz.HA.l4.R84
	fMSDITASRVESLDLQDLDLSELTVTSLRDTVALPENGASWSSPNRYGGNVNTSSSCAQPYPYDVPDYAVIQPLE	v.TL.20	TL16	v.143	T7g10M.F48	v.TL.20-a.R70	T7g10M.F46	laz.HA.l4.R84
	fMSDITASRVESLDLQDLDLSELTVTSLRDTVALPENGASWALLIKQTNMLYCSSSCAQPYPYDVPDYAVIQPLE	v.TL.8	TL17	v.144	T7g10M.F49	v.TL.8-a.R70	T7g10M.F46	laz.HA.l4.R84
	fMSDITASRVESLDLQDLDLSELTVTSLRDTVALPENGASWWPGSMARDSISSSSCAQPYPYDVPDYAVIQPLE	v.TL.11	TL18	v.145	T7g10M.F50	v.TL.11-a.R67	T7g10M.F47	laz.HA.l4.R85
	fMSDITASRVESLDLQDLDLSELTVTSLRDTVALPENGASWIGRVMIKSSSSSCAQPYPYDVPDYAVIQPLE	v.TL.13	TL19	v.146	T7g10M.F51	v.TL.13-a.R61	T7g10M.F48	laz.HA.l4.R86
	fMSDITASRVESLDLQDLDLSELTVTSLRDTVALPENGASWSLELSRVNVVIHSSSCAQPYPYDVPDYAVIQPLE	v.TL.27	TL20	v.147	T7g10M.F52	v.TL.27-a.R70	T7g10M.F49	laz.HA.l4.R87
	Original template DNA sequences
	v.142	taatacgactcactatagggttaactttaagaaggagatatacatatgagtgatattacggct tctcgagtggaaagtctggatctccaggacctcgacctgagcgaactgacggttacctcttta cgcgatacggtagccttgccggaaaatggggcgtcatggggggcggcagcggcccaagcgagc agttcttgcgcgcagccttaagcttcg
	tRNAini, flexizyme preparation
	5'-3' RNA sequence	Construct code		Template	extension		1st PCR		2nd PCR
					Forward	Reverse	Forward	Reverse	Forward	Reverse
	CGCGGGGUGGAGCAGCCUGGUAGCUCGUCGGGCUCAUAACCCGAAGAUCGUCGGUUCAAAUCCGGCCCCCGCAACCA	tRNA, fMet(CAU)		-	Ini1-1G-5'.F49	Ini cat.R44	T7ex5.F22	Ini-3'.R38	T7ex5.F22	Ini-3'.R20
	GGAUCGAAAGAUUUCCGCGGCCCCGAAAGGGGAUUAGCGUUAGGU	eFx		-	Fx-5'.F36	eFx.R45	T7ex5.F22	eFx.R18

## Sheet: Table S2. Oligonucleotides
	Oligonucleotide sequences
	name	5'-3' sequence	notes
	Library assembly primers
	d.t.a.F95	ggcttctcgagtggaaagtctggatctccaggacctcgacctgagcgaactgacggttacctctttacgcgatacggtagccttgccggaaaatg	HPLC purification
	d.t.b.F79	taatacgactcactatagggttaactttaagaaggagatatacatatgagtgatattacggcttctcgagtggaaagtc	HPLC purification
	laz.HA.l4.R84	tttccgccccccgtcctattcaagtggctgtatcactgcatagtcgggcacgtcgtatgggtagggttgagcgcaagaactgct	HPLC purification
	ML.NNK8.R72	gttgagcgcaagaactgctmnnmnnmnnmnnmnnmnnmnnmnnccatgacgccccattttccggcaaggcta	OPC purification
	ML.NNK11.R81	gttgagcgcaagaactgctmnnmnnmnnmnnmnnmnnmnnmnnmnnmnnmnnccatgacgccccattttccggcaaggcta	OPC purification
	ML.NBK.R81	gttgagcgcaagaactgctmvnmnnmnnmnnmnnmnnmnnmnnmnnmnnmvnccatgacgccccattttccggcaaggcta	OPC purification
	ML.TCT.R81	gttgagcgcaagaactgctmnnmnnmnnmnnmnnmnnmnnmnnmnnmnnagaccatgacgccccattttccggcaaggcta	OPC purification
	r6.R67	ggttgagcgcaagaactgctmnnmnnmnnmnnmnnmvhccatgacgccccattttccggcaaggcta	OPC purification
	r7.R70	ggttgagcgcaagaactgctmnnmnnmnnmnnmnnmnnmvhccatgacgccccattttccggcaaggcta	OPC purification
	r8.R73	ggttgagcgcaagaactgctmnnmnnmnnmnnmnnmnnmnnmvhccatgacgccccattttccggcaaggcta	OPC purification
	r9.R76	ggttgagcgcaagaactgctmnnmnnmnnmnnmnnmnnmnnmnnmvhccatgacgccccattttccggcaaggcta	OPC purification
	r10.R79	ggttgagcgcaagaactgctmnnmnnmnnmnnmnnmnnmnnmnnmnnmvhccatgacgccccattttccggcaaggcta	OPC purification
	r11.R82	ggttgagcgcaagaactgctannmnnmnnmnnmnnmnnmnnmnnmnnmnnmshccatgacgccccattttccggcaaggcta	OPC purification
	r12.R85	ggttgagcgcaagaactgctannmnnmnnmnnmnnmnnmnnmnnmnnmnnmnnmshccatgacgccccattttccggcaaggcta	OPC purification
	Template assembly primers
	T7g10M.F46	taatacgactcactatagggttaactttaagaaggagatatacata
	v.MLV.1-a.R78	gagcgcaagaactgctcgcgatgtgttgacgcagagagcggtgctcgccccatgacgccccattttccggcaaggcta
	v.MLV.3-a.R78	gagcgcaagaactgctcggtgtgtacgccccataacgaaacgcgccaccccatgacgccccattttccggcaaggcta
	v.MLV.7-a.R78	gagcgcaagaactgctccaggaatatgttgcttcccagcatccccatccccatgacgccccattttccggcaaggcta
	v.MLV.9-a.R78	gagcgcaagaactgctgtagggcatatggctagacgtgaaccaaccccaccatgacgccccattttccggcaaggcta
	v.MLV.12-a.R78	gagcgcaagaactgctacatggagtgatttctttacgtttgcactccgaccatgacgccccattttccggcaaggcta
	v.MLV.14-a.R78	gagcgcaagaactgctaccgtgctcaaagtcggaccaggttaccattgaccatgacgccccattttccggcaaggcta
	v.MLV.16-a.R78	gagcgcaagaactgctaggcgtgctttccagaattggccaaccgcgacgccatgacgccccattttccggcaaggcta
	v.MLV.19-a.R78	gagcgcaagaactgctgcctttaagtgtcgcccactcctgcttcatatcccatgacgccccattttccggcaaggcta
	v.MLV.21-a.R78	gagcgcaagaactgctcatgttcaggatctccatcttcacctggtattcccatgacgccccattttccggcaaggcta
	v.MLV.27-a.R78	gagcgcaagaactgctgtcgcattcatcaatttgacaagacgccttacgccatgacgccccattttccggcaaggcta
	v.IR.1-a.R64	gagcgcaagaactgctcttataaatccgccgcttaaacaacatcgaccatgacgccccattttc
	v.IR.2-a.R64	gagcgcaagaactgctcttcataatcctccgcttccacaacagcgaccatgacgccccattttc
	v.IR.3-a.R70	gagcgcaagaactgctagtccaatgccaagtaataaactgccgcttcatactccatgacgccccattttc
	v.IR.4-a.R64	gagcgcaagaactgctcttataaaccctcctacgccacagcaaagaccatgacgccccattttc
	v.IR.5-a.R70	gagcgcaagaactgctagtccaacgccaagtaatataacgccgatgcatcgaccatgacgccccattttc
	v.IR.6-a.R64	gagcgcaagaactgctcttccaagtccgacgcttccaacacaacgtccatgacgccccattttc
	v.IR.7-a.R64	gagcgcaagaactgctcttccacacacgcttcttccacagaatagaccatgacgccccattttc
	v.IR.8-a.R64	gagcgcaagaactgctcttataacacctattcctaacacgctgagtccatgacgccccattttc
	v.IR.9-a.R64	gagcgcaagaactgctcctataattccgattccgccaacgctgactccatgacgccccattttc
	v.IR.10-a.R64	gagcgcaagaactgctcgcataacaccgacgcttccaataagtcctccatgacgccccattttc
	v.IR.11-a.R70	gagcgcaagaactgctatgaggcctcctacgagcccaatacagactcatcgcccatgacgccccattttc
	v.IR.12-a.R64	gagcgcaagaactgctcctccaaatcctactcttccaatacagactccatgacgccccattttc
	v.IR.14-a.R64	gagcgcaagaactgctcatataacacctcctcttccacctctgacaccatgacgccccattttc
	v.IR.15-a.R70	gagcgcaagaactgctagtccacttccaatgaatcgtcttccgctgcatactccatgacgccccattttc
	v.IR.16-a.R64	gagcgcaagaactgctagtataattcctcctcttccacctagtactccatgacgccccattttc
	v.IR.17-a.R64	gagcgcaagaactgctcgtccaattcctccgattccaacactgacaccatgacgccccattttc
	v.IR.18-a.R64	gagcgcaagaactgctatgacaattacgccgcttccaacaaacactccatgacgccccattttc
	v.IR.19-a.R64	gagcgcaagaactgctcgtataaatccgcgacttccaatacgtagaccatgacgccccattttc
	v.IR.20-a.R64	gagcgcaagaactgctcttataattcttactcaaataccgctgagtccatgacgccccattttc
	v.IR.21-a.R70	gagcgcaagaactgctagtaacccacggcgtaagaataagaccatccgccgtccatgacgccccattttc
	v.TL.1-a.R70	gagcgcaagaactgctaccaataatcccctgaccacaccaaacaatattagaccatgacgccccattttc
	v.TL.2-a.R70	gagcgcaagaactgctactcgccatatgcccaccaaacctattcgtccgagaccatgacgccccattttc
	v.TL.3-a.R64	gagcgcaagaactgctccacccaacattcccaccataaggattcgtccatgacgccccattttc
	v.TL.4-a.R70	gggcgcaagaactgctactagccgcattccccccataccgattaatagaagcccatgacgccccattttc
	v.TL.5-a.R70	gagcgcaagaactgctactagtaatcaaccccccataccgattcgaattactccatgacgccccattttc
	v.TL.6-a.R70	gagcgcaagaactgctaaaagcaatcttattctgattcgtaaaccgaatagtccatgacgccccattttc
	v.TL.7-a.R70	gggcgcaagaactgctaccccgaatcccctgatgctgataaacacacaccgaccatgacgccccattttc
	v.TL.8-a.R70	gggcgcaagaactgctacaatacaacatattcgtctgcttaatcagcagagcccatgacgccccattttc
	v.TL.10-a.R64	gagcgcaagaactgctcatagtaatattccccccatacggattcgtccatgacgccccattttc
	v.TL.11-a.R67	gagcgcaagaactgctactaatactatccctagccatactaccaggccaccatgacgccccattttc
	v.TL.12-a.R70	gagcgcaagaactgctacccttaatacactgaaaagtaaaaacaatcgtactccaagacgccccattttc
	v.TL.13-a.R61	gagcgcaagaactgctagaagacttaatcatcacacgcccaatccatgacgccccattttc
	v.TL.15-a.R70	gagcgcaagaactgctagcagcaatcttcctctgcaacggaaaccaaatagaccatgacgccccattttc
	v.TL.16-a.R70	gagcgcaagaactgctatacgcaaccttcccaagcctcggaaacatcatcgtccatgacgccccattttc
	v.TL.20-a.R70	gagcgcaagaactgctagtattcacattcccaccataacgattaggactcgaccatgacgccccattttc
	v.TL.22-a.R70	gagcgcaagaactgctaaacgcaaccttcctctgcaaccaaaaactaatacaccatgacgccccattttc
	v.TL.23-a.R70	gagcgcaagaactgctaatagcaagcttactctgcagccgaaacaacatcgtccatgacgccccattttc
	v.TL.24-a.R70	gagcgcaagaactgctataagcaatcttattcaacgtctgaaacgtaatcgaccatgacgccccattttc
	v.TL.25-a.R70	gagcgcaagaactgctaaaagccaccttccgcgtcagctgaaaagtaatacaccatgacgccccattttc
	v.TL.27-a.R70	gagcgcaagaactgctatgaatcaccacattcacacgactcaactccagcgaccatgacgccccattttc
	Miscellaneous primers
	v.t.3.l4.R44	tttccgccccccgtcctattcaagtggctgtatcactgcatagt	for reverse transcription
	v3.F-lib.Rd1SP.F50	cactctttccctacacgacgctcttccgatctgaaaatggggcgtcatgg	NGS v3 primer pair 1
	v3.F-lib.Rd2SP.R56	gactggagttcagacgtgtgctcttccgatctctattcaagtggctgtatcactgc	NGS v3 primer pair 2
	v3.R-lib.Rd1SP.F56	cactctttccctacacgacgctcttccgatctctattcaagtggctgtatcactgc	NGS v3 primer pair 1
	v3.R-lib.Rd2SP.F50	gactggagttcagacgtgtgctcttccgatctgaaaatggggcgtcatgg	NGS v3 primer pair 2
	tRNA/eFx assembly primers
	T7ex5.F22	ggcgtaatacgactcactatag
	Fx-5'.F36	gtaatacgactcactataggatcgaaagatttccgc
	eFx.R45	acctaacgctaatcccctttcggggccgcggaaatctttcgatcc
	eFx.R18	acctaacgctaatcccct
	Ini1-1G-5'.F49	gtaatacgactcactatacgcggggtggagcagcctggtagctcgtcgg
	Ini cat.R44	gaaccgacgatcttcgggttatgagcccgacgagctaccaggct
	Ini-3'.R38	tggttgcgggggccggatttgaaccgacgatcttcggg
	Ini-3'.R20	tGmgttgcgggggccggattt	Gm stands for 2'-O-methylguanosine

## Sheet: Table S3. Parser statistics
		library n11 antiselection round 6	library n11 selection round 6	library n8 antiselection round 6	library n8 selection round 6
	Total reads	2483473	2244835	1305297	1662159
	Reads of correct length	2297548	2132231	1150935	1490210
	Conforming to library design	2157005	2051802	1076091	1427188
	Q score > 30	1435969	1364444	631149	851204
	Sequences, combined after parsing	8756061
	Sequences, after removing intraset duplicates	8654830
	Sequences, after removing interset duplicates	8645239
	Sequences for training	8472326
	Sequences for model validation	172913

## Sheet: Table S4. MVP summary
	Peptide name	Random insert sequence	Experimental modification efficiency (DADL)	Model call
	MVP1	RKASCQIDECD	0.011	0.02
	MVP2	SMVTWSDFEHG	0.044	0.17
	MVP3	EYQVKMEILNM	0.035	0.2
	MVP4	DMKQEWATLKG	0.049	0.29
	MVP5	WGWFTSSHMPY	0.219	0.31
	MVP6	GWGCWEATYSW	0.671	0.51
	MVP7	SECKRKEITPC	0.216	0.79
	MVP8	RRGWPILESTP	0.971	0.93
	MVP9	GEHRSLRQHIA	0.972	0.99
	MVP10	GGAFRYGAYTP	0.995	0.99

## Sheet: Table S5. Library design 
	Position 1
	codons	Insert sequence	Fraction translated ORFs	Peptide diversity	Average model call	Predicted modification efficiency	Mlong library design score
	nnu1	nnunnknnknnknnknnknnknnknnknnknnk	0.73	153600000000000	0.544319	0.397353	0.608985
	nvk1	nvknnknnknnknnknnknnknnknnknnknnk	0.688	153600000000000	0.548378	0.377284	0.197128
	nvu1	nvunnknnknnknnknnknnknnknnknnknnk	0.7284	112640000000000	0.583976	0.425368	0.997583
	nbk1	nbknnknnknnknnknnknnknnknnknnknnk	0.729	133120000000000	0.531351	0.387355	0.339706
	nbu1	nbunnknnknnknnknnknnknnknnknnknnk	0.7317	112640000000000	0.550644	0.402907	0.545572
	nsk1	nsknnknnknnknnknnknnknnknnknnknnk	0.7218	81920000000000	0.618555	0.446473	1.08183
	nsu1	nsunnknnknnknnknnknnknnknnknnknnk	0.7359	71680000000000	0.646035	0.475417	1.47534
	nyk1	nyknnknnknnknnknnknnknnknnknnknnk	0.7231	92160000000000	0.50687	0.366518	0.0366066
	nyu1	nyunnknnknnknnknnknnknnknnknnknnk	0.7271	81920000000000	0.517147	0.376018	0.100364
	dnk1	dnknnknnknnknnknnknnknnknnknnknnk	0.6915	174080000000000	0.550713	0.380818	0.288912
	dny1	dnynnknnknnknnknnknnknnknnknnknnk	0.7339	112640000000000	0.575789	0.422571	0.943216
	dvk1	dvknnknnknnknnknnknnknnknnknnknnk	0.689	122880000000000	0.589243	0.405988	0.619064
	dvu1	dvunnknnknnknnknnknnknnknnknnknnk	0.7194	81920000000000	0.623968	0.448882	1.12256
	dbk1	dbknnknnknnknnknnknnknnknnknnknnk	0.7374	122880000000000	0.587154	0.432968	1.29322
	dbu1	dbunnknnknnknnknnknnknnknnknnknnk	0.7213	81920000000000	0.621876	0.448559	1.11952
	dsk1	dsknnknnknnknnknnknnknnknnknnknnk	0.7305	71680000000000	0.665119	0.485869	1.66429
	dsu1	dsunnknnknnknnknnknnknnknnknnknnk	0.7255	51200000000000	0.699978	0.507834	1.49749
	dyk1	dyknnknnknnknnknnknnknnknnknnknnk	0.7321	81920000000000	0.572642	0.419231	0.631917
	dyy1	dyynnknnknnknnknnknnknnknnknnknnk	0.7307	61440000000000	0.589404	0.430677	0.611608
	vnk1	vnknnknnknnknnknnknnknnknnknnknnk	0.7263	163840000000000	0.505215	0.366938	0.0702405
	vny1	vnynnknnknnknnknnknnknnknnknnknnk	0.7203	122880000000000	0.534328	0.384876	0.271469
	vvk1	vvknnknnknnknnknnknnknnknnknnknnk	0.7314	122880000000000	0.545074	0.398667	0.512761
	vvy1	vvynnknnknnknnknnknnknnknnknnknnk	0.7289	92160000000000	0.577391	0.42086	0.736213
	vbk1	vbknnknnknnknnknnknnknnknnknnknnk	0.7209	102400000000000	0.540435	0.3896	0.288571
	vby1	vbynnknnknnknnknnknnknnknnknnknnk	0.7188	92160000000000	0.537486	0.386345	0.220038
	vsk1	vsknnknnknnknnknnknnknnknnknnknnk	0.7302	61440000000000	0.607289	0.443443	0.779017
	vsy1	vsynnknnknnknnknnknnknnknnknnknnk	0.7243	61440000000000	0.623285	0.451445	0.883743
	vyk1	vyknnknnknnknnknnknnknnknnknnknnk	0.7181	71680000000000	0.484687	0.348053	0
	vyy1	vyynnknnknnknnknnknnknnknnknnknnk	0.7241	61440000000000	0.475479	0.344294	0
	rsu1	rsunnknnknnknnknnknnknnknnknnknnk	0.7227	40960000000000	0.711825	0.514436	1.27308
	ucu1	ucunnknnknnknnknnknnknnknnknnknnk	0.7276	10240000000000	0.728346	0.529945	0.369229
	sru1	srunnknnknnknnknnknnknnknnknnknnk	0.7262	40960000000000	0.529422	0.384466	0.0891519
	vvv1	vvvnnknnknnknnknnknnknnknnknnknnk	0.7268	122880000000000	0.534295	0.388326	0.328242
	Position 2
	codons	Insert sequence	Fraction translated ORFs	Peptide diversity	Average model call	Predicted modification efficiency	Mlong library design score
	nnu2	nnknnunnknnknnknnknnknnknnknnknnk	0.7257	153600000000000	0.540157	0.391992	0.486099
	nvk2	nnknvknnknnknnknnknnknnknnknnknnk	0.697	153600000000000	0.535927	0.373541	0.144568
	nvu2	nnknvunnknnknnknnknnknnknnknnknnk	0.7233	112640000000000	0.54089	0.391226	0.343356
	nbk2	nnknbknnknnknnknnknnknnknnknnknnk	0.718	133120000000000	0.527897	0.37903	0.203004
	nbu2	nnknbunnknnknnknnknnknnknnknnknnk	0.7328	112640000000000	0.535745	0.392594	0.369551
	nsk2	nnknsknnknnknnknnknnknnknnknnknnk	0.7176	81920000000000	0.543153	0.389766	0.23162
	nsu2	nnknsunnknnknnknnknnknnknnknnknnk	0.7267	71680000000000	0.562626	0.40886	0.415551
	nyk2	nnknyknnknnknnknnknnknnknnknnknnk	0.7225	92160000000000	0.525926	0.379982	0.151119
	nyu2	nnknyunnknnknnknnknnknnknnknnknnk	0.7197	81920000000000	0.521249	0.375143	0.0922101
	dnk2	nnkdnknnknnknnknnknnknnknnknnknnk	0.696	174080000000000	0.541385	0.376804	0.217636
	dny2	nnkdnynnknnknnknnknnknnknnknnknnk	0.723	112640000000000	0.551262	0.398562	0.462838
	dvk2	nnkdvknnknnknnknnknnknnknnknnknnk	0.6852	122880000000000	0.545971	0.374099	0.119864
	dvu2	nnkdvunnknnknnknnknnknnknnknnknnk	0.7267	81920000000000	0.572395	0.415959	0.57768
	dbk2	nnkdbknnknnknnknnknnknnknnknnknnk	0.7212	122880000000000	0.549619	0.396385	0.463679
	dbu2	nnkdbunnknnknnknnknnknnknnknnknnk	0.7298	81920000000000	0.559535	0.408348	0.469769
	dsk2	nnkdsknnknnknnknnknnknnknnknnknnk	0.7372	71680000000000	0.58211	0.429131	0.697053
	dsu2	nnkdsunnknnknnknnknnknnknnknnknnk	0.7293	51200000000000	0.588598	0.429265	0.493943
	dyk2	nnkdyknnknnknnknnknnknnknnknnknnk	0.7304	81920000000000	0.548902	0.400918	0.370076
	dyy2	nnkdyynnknnknnknnknnknnknnknnknnk	0.7293	61440000000000	0.543481	0.396361	0.234223
	vnk2	nnkvnknnknnknnknnknnknnknnknnknnk	0.7233	163840000000000	0.515323	0.372733	0.147741
	vny2	nnkvnynnknnknnknnknnknnknnknnknnk	0.7279	122880000000000	0.533074	0.388024	0.32386
	vvk2	nnkvvknnknnknnknnknnknnknnknnknnk	0.7358	122880000000000	0.519729	0.382417	0.240174
	vvy2	nnkvvynnknnknnknnknnknnknnknnknnk	0.7345	92160000000000	0.543735	0.399373	0.396293
	vbk2	nnkvbknnknnknnknnknnknnknnknnknnk	0.7275	102400000000000	0.532297	0.387246	0.259325
	vby2	nnkvbynnknnknnknnknnknnknnknnknnk	0.7306	92160000000000	0.526694	0.384802	0.205664
	vsk2	nnkvsknnknnknnknnknnknnknnknnknnk	0.7263	61440000000000	0.544071	0.395159	0.222393
	vsy2	nnkvsynnknnknnknnknnknnknnknnknnk	0.7328	61440000000000	0.557578	0.408593	0.356354
	vyk2	nnkvyknnknnknnknnknnknnknnknnknnk	0.73	71680000000000	0.50777	0.370672	0.0520618
	vyy2	nnkvyynnknnknnknnknnknnknnknnknnk	0.726	61440000000000	0.507128	0.368175	0.0319616
	rsu2	nnkrsunnknnknnknnknnknnknnknnknnk	0.7257	40960000000000	0.605645	0.439516	0.480993
	ucu2	nnkucunnknnknnknnknnknnknnknnknnk	0.7258	10240000000000	0.615882	0.447007	0.137211
	sru2	nnksrunnknnknnknnknnknnknnknnknnk	0.7308	40960000000000	0.534808	0.390837	0.123949
	vvv2	nnkvvvnnknnknnknnknnknnknnknnknnk	0.7232	122880000000000	0.508933	0.368061	0.0626088
	Position 10
	codons	Insert sequence	Fraction translated ORFs	Peptide diversity	Average model call	Predicted modification efficiency	Mlong library design score
	nnu10	nnknnknnknnknnknnknnknnknnknnunnk	0.7267	153600000000000	0.534115	0.388141	0.406514
	nvk10	nnknnknnknnknnknnknnknnknnknvknnk	0.7034	153600000000000	0.497681	0.350069	0
	nvu10	nnknnknnknnknnknnknnknnknnknvunnk	0.7303	112640000000000	0.518168	0.378418	0.167161
	nbk10	nnknnknnknnknnknnknnknnknnknbknnk	0.729	133120000000000	0.550072	0.401002	0.601988
	nbu10	nnknnknnknnknnknnknnknnknnknbunnk	0.7339	112640000000000	0.570348	0.418578	0.857127
	nsk10	nnknnknnknnknnknnknnknnknnknsknnk	0.7277	81920000000000	0.536971	0.390754	0.245908
	nsu10	nnknnknnknnknnknnknnknnknnknsunnk	0.7311	71680000000000	0.551151	0.402946	0.347357
	nyk10	nnknnknnknnknnknnknnknnknnknyknnk	0.7274	92160000000000	0.576421	0.419289	0.707336
	nyu10	nnknnknnknnknnknnknnknnknnknyunnk	0.726	81920000000000	0.570809	0.414408	0.554117
	dnk10	nnknnknnknnknnknnknnknnknnkdnknnk	0.6913	174080000000000	0.520165	0.35959	0.00546163
	dny10	nnknnknnknnknnknnknnknnknnkdnynnk	0.7175	112640000000000	0.545918	0.391696	0.347855
	dvk10	nnknnknnknnknnknnknnknnknnkdvknnk	0.6929	122880000000000	0.497103	0.344443	0
	dvu10	nnknnknnknnknnknnknnknnknnkdvunnk	0.7292	81920000000000	0.52284	0.381255	0.147501
	dbk10	nnknnknnknnknnknnknnknnknnkdbknnk	0.7305	122880000000000	0.56635	0.413718	0.821055
	dbu10	nnknnknnknnknnknnknnknnknnkdbunnk	0.7261	81920000000000	0.579354	0.420669	0.648925
	dsk10	nnknnknnknnknnknnknnknnknnkdsknnk	0.7309	71680000000000	0.558958	0.408542	0.414047
	dsu10	nnknnknnknnknnknnknnknnknnkdsunnk	0.7249	51200000000000	0.580514	0.420815	0.406323
	dyk10	nnknnknnknnknnknnknnknnknnkdyknnk	0.7302	81920000000000	0.580967	0.424222	0.708836
	dyy10	nnknnknnknnknnknnknnknnknnkdyynnk	0.7208	61440000000000	0.57584	0.415065	0.419844
	vnk10	nnknnknnknnknnknnknnknnknnkvnknnk	0.7246	163840000000000	0.49797	0.360829	0.0126254
	vny10	nnknnknnknnknnknnknnknnknnkvnynnk	0.725	122880000000000	0.521345	0.377975	0.175183
	vvk10	nnknnknnknnknnknnknnknnknnkvvknnk	0.723	122880000000000	0.476406	0.344442	0
	vvy10	nnknnknnknnknnknnknnknnknnkvvynnk	0.7344	92160000000000	0.491705	0.361108	0.00827479
	vbk10	nnknnknnknnknnknnknnknnknnkvbknnk	0.7248	102400000000000	0.546409	0.396037	0.383069
	vby10	nnknnknnknnknnknnknnknnknnkvbynnk	0.7367	92160000000000	0.546879	0.402886	0.449115
	vsk10	nnknnknnknnknnknnknnknnknnkvsknnk	0.7268	61440000000000	0.530671	0.385692	0.143231
	vsy10	nnknnknnknnknnknnknnknnknnkvsynnk	0.7321	61440000000000	0.535502	0.392041	0.196578
	vyk10	nnknnknnknnknnknnknnknnknnkvyknnk	0.7262	71680000000000	0.562768	0.408682	0.413087
	vyy10	nnknnknnknnknnknnknnknnknnkvyynnk	0.7301	61440000000000	0.566792	0.413815	0.41137
	rsu10	nnknnknnknnknnknnknnknnknnkrsunnk	0.7314	40960000000000	0.566449	0.414301	0.278329
	ucu10	nnknnknnknnknnknnknnknnknnkucunnk	0.724	10240000000000	0.575282	0.416504	0.0729575
	sru10	nnknnknnknnknnknnknnknnknnksrunnk	0.7252	40960000000000	0.421649	0.30578	0
	vvv10	nnknnknnknnknnknnknnknnknnkvvvnnk	0.7274	122880000000000	0.469831	0.341755	0
	Position 11
	codons	Insert sequence	Fraction translated ORFs	Peptide diversity	Average model call	Predicted modification efficiency	Mlong library design score
	nnu11	nnknnknnknnknnknnknnknnknnknnknnu	0.7281	153600000000000	0.550609	0.400899	0.691242
	nvk11	nnknnknnknnknnknnknnknnknnknnknvk	0.6937	153600000000000	0.499045	0.346188	0
	nvu11	nnknnknnknnknnknnknnknnknnknnknvu	0.729	112640000000000	0.54067	0.394148	0.392671
	nbk11	nnknnknnknnknnknnknnknnknnknnknbk	0.7329	133120000000000	0.557581	0.408651	0.773533
	nbu11	nnknnknnknnknnknnknnknnknnknnknbu	0.7246	112640000000000	0.566402	0.410415	0.681186
	nsk11	nnknnknnknnknnknnknnknnknnknnknsk	0.7331	81920000000000	0.561559	0.411679	0.519456
	nsu11	nnknnknnknnknnknnknnknnknnknnknsu	0.7213	71680000000000	0.581696	0.419577	0.549387
	nyk11	nnknnknnknnknnknnknnknnknnknnknyk	0.723	92160000000000	0.589498	0.426207	0.825326
	nyu11	nnknnknnknnknnknnknnknnknnknnknyu	0.7354	81920000000000	0.588471	0.432762	0.85627
	dnk11	nnknnknnknnknnknnknnknnknnknnkdnk	0.6921	174080000000000	0.524041	0.362689	0.027151
	dny11	nnknnknnknnknnknnknnknnknnknnkdny	0.7267	112640000000000	0.552277	0.401339	0.513749
	dvk11	nnknnknnknnknnknnknnknnknnknnkdvk	0.6853	122880000000000	0.518053	0.355022	0
	dvu11	nnknnknnknnknnknnknnknnknnknnkdvu	0.7236	81920000000000	0.552303	0.399646	0.350469
	dbk11	nnknnknnknnknnknnknnknnknnknnkdbk	0.7256	122880000000000	0.579038	0.42015	0.960671
	dbu11	nnknnknnknnknnknnknnknnknnknnkdbu	0.7265	81920000000000	0.587863	0.427083	0.751412
	dsk11	nnknnknnknnknnknnknnknnknnknnkdsk	0.731	71680000000000	0.588782	0.4304	0.709754
	dsu11	nnknnknnknnknnknnknnknnknnknnkdsu	0.7286	51200000000000	0.623188	0.454055	0.772063
	dyk11	nnknnknnknnknnknnknnknnknnknnkdyk	0.7218	81920000000000	0.59827	0.431831	0.824793
	dyy11	nnknnknnknnknnknnknnknnknnknnkdyy	0.7267	61440000000000	0.5903	0.428971	0.586974
	vnk11	nnknnknnknnknnknnknnknnknnknnkvnk	0.7269	163840000000000	0.486887	0.353918	0
	vny11	nnknnknnknnknnknnknnknnknnknnkvny	0.731	122880000000000	0.524247	0.383225	0.250531
	vvk11	nnknnknnknnknnknnknnknnknnknnkvvk	0.7227	122880000000000	0.475994	0.344001	0
	vvy11	nnknnknnknnknnknnknnknnknnknnkvvy	0.7249	92160000000000	0.507942	0.368207	0.0480952
	vbk11	nnknnknnknnknnknnknnknnknnknnkvbk	0.7314	102400000000000	0.548787	0.401383	0.470775
	vby11	nnknnknnknnknnknnknnknnknnknnkvby	0.7196	92160000000000	0.556408	0.400392	0.402663
	vsk11	nnknnknnknnknnknnknnknnknnknnkvsk	0.7242	61440000000000	0.548093	0.396929	0.237769
	vsy11	nnknnknnknnknnknnknnknnknnknnkvsy	0.7235	61440000000000	0.572367	0.414108	0.410858
	vyk11	nnknnknnknnknnknnknnknnknnknnkvyk	0.7308	71680000000000	0.582704	0.42584	0.643621
	vyy11	nnknnknnknnknnknnknnknnknnknnkvyy	0.7229	61440000000000	0.575177	0.415795	0.429169
	rsu11	nnknnknnknnknnknnknnknnknnknnkrsu	0.7323	40960000000000	0.632419	0.463121	0.710686
	ucu11	nnknnknnknnknnknnknnknnknnknnkucu	0.7278	10240000000000	0.641137	0.466619	0.185466
	sru11	nnknnknnknnknnknnknnknnknnknnksru	0.7305	40960000000000	0.417617	0.305069	0
	vvv11	nnknnknnknnknnknnknnknnknnknnkvvv	0.7303	122880000000000	0.461094	0.336737	0
	bnk11	nnknnknnknnknnknnknnknnknnknnkbnk	0.6923	153600000000000	0.536889	0.371688	0.118746
	bny11	nnknnknnknnknnknnknnknnknnknnkbny	0.7253	122880000000000	0.559704	0.405953	0.650964
	bvk11	nnknnknnknnknnknnknnknnknnknnkbvk	0.6849	122880000000000	0.528665	0.362083	0.0154339
	bvy11	nnknnknnknnknnknnknnknnknnknnkbvy	0.7254	92160000000000	0.536279	0.389017	0.25415
	bbk11	nnknnknnknnknnknnknnknnknnknnkbbk	0.7272	102400000000000	0.580393	0.422062	0.839604
	bbu11	nnknnknnknnknnknnknnknnknnknnkbbu	0.7333	92160000000000	0.579888	0.425232	0.819205
	bsk11	nnknnknnknnknnknnknnknnknnknnkbsk	0.7356	71680000000000	0.572631	0.421227	0.58294
	bsy11	nnknnknnknnknnknnknnknnknnknnkbsy	0.7246	61440000000000	0.569847	0.412911	0.398403
	byk11	nnknnknnknnknnknnknnknnknnknnkbyk	0.7173	61440000000000	0.616079	0.441914	0.744815
	byu11	nnknnknnknnknnknnknnknnknnknnkbyu	0.7275	61440000000000	0.618253	0.449779	0.864023
	Position 1 - Position 11
	codons	Insert sequence	Fraction translated ORFs	Peptide diversity	Average model call	Predicted modification efficiency	Mlong library design score
	nsu-nnk	nsunnknnknnknnknnknnknnknnknnknnk	0.7296	71680000000000	0.6354	0.463588	1.24739
	nsu-nnu	nsunnknnknnknnknnknnknnknnknnknnu	0.7533	53760000000000	0.66561	0.501404	1.52867
	nsu-dbk	nsunnknnknnknnknnknnknnknnknnkdbk	0.7473	43008000000000	0.7112	0.53148	1.61413
	nsu-dsk	nsunnknnknnknnknnknnknnknnknnkdsk	0.752	25088000000000	0.719363	0.540961	1.02621
	nsu-dyk	nsunnknnknnknnknnknnknnknnknnkdyk	0.7459	28672000000000	0.719126	0.536396	1.12004
	nsu-dbu	nsunnknnknnknnknnknnknnknnknnkdbu	0.7413	28672000000000	0.719815	0.533599	1.08706
	nsu-nyk	nsunnknnknnknnknnknnknnknnknnknyk	0.755	32256000000000	0.721547	0.544768	1.36622
	nsu-nyu	nsunnknnknnknnknnknnknnknnknnknyu	0.7535	28672000000000	0.713392	0.537541	1.14236
	nsu-nbk	nsunnknnknnknnknnknnknnknnknnknbk	0.7533	46592000000000	0.68431	0.515491	1.52473
	nsu-nbu	nsunnknnknnknnknnknnknnknnknnknbu	0.7504	39424000000000	0.701967	0.526756	1.42549
	nsu-bbk	nsunnknnknnknnknnknnknnknnknnkbbk	0.7541	35840000000000	0.696285	0.525069	1.28281
	nsu-bbu	nsunnknnknnknnknnknnknnknnknnkbbu	0.7512	32256000000000	0.711179	0.534237	1.24604
	nsu-byk	nsunnknnknnknnknnknnknnknnknnkbyk	0.7491	21504000000000	0.740145	0.554443	0.974807
	nsu-byu	nsunnknnknnknnknnknnknnknnknnkbyu	0.7521	21504000000000	0.742405	0.558363	1.00815
	nsk-nnk	nsknnknnknnknnknnknnknnknnknnknnk	0.7316	81920000000000	0.610241	0.446452	1.09613
	nsk-nnu	nsknnknnknnknnknnknnknnknnknnknnu	0.749	61440000000000	0.636983	0.4771	1.31484
	nsk-dbk	nsknnknnknnknnknnknnknnknnknnkdbk	0.7582	49152000000000	0.682303	0.517322	1.64728
	nsk-dsk	nsknnknnknnknnknnknnknnknnknnkdsk	0.7471	28672000000000	0.691018	0.516259	0.937394
	nsk-dyk	nsknnknnknnknnknnknnknnknnknnkdyk	0.7509	32768000000000	0.700357	0.525898	1.17659
	nsk-dbu	nsknnknnknnknnknnknnknnknnknnkdbu	0.7486	32768000000000	0.702234	0.525693	1.17083
	nsk-nyk	nsknnknnknnknnknnknnknnknnknnknyk	0.7543	36864000000000	0.695331	0.524488	1.31294
	nsk-nyu	nsknnknnknnknnknnknnknnknnknnknyu	0.7464	32768000000000	0.7027	0.524495	1.15491
	nsk-nbk	nsknnknnknnknnknnknnknnknnknnknbk	0.7487	53248000000000	0.65572	0.490938	1.34319
	nsk-nbu	nsknnknnknnknnknnknnknnknnknnknbu	0.7583	45056000000000	0.677064	0.513417	1.45504
	nsk-bbk	nsknnknnknnknnknnknnknnknnknnkbbk	0.7571	40960000000000	0.680777	0.515416	1.34623
	nsk-bbu	nsknnknnknnknnknnknnknnknnknnkbbu	0.7523	36864000000000	0.686089	0.516145	1.2123
	nsk-byk	nsknnknnknnknnknnknnknnknnknnkbyk	0.7501	24576000000000	0.720148	0.540183	0.996334
	nsk-byu	nsknnknnknnknnknnknnknnknnknnkbyu	0.7493	24576000000000	0.728605	0.545944	1.04284
	nbk-nnk	nbknnknnknnknnknnknnknnknnknnknnk	0.7328	133120000000000	0.546728	0.400642	0.597551
	nbk-nnu	nbknnknnknnknnknnknnknnknnknnknnu	0.7618	99840000000000	0.570089	0.434294	1.11443
	nbk-dbk	nbknnknnknnknnknnknnknnknnknnkdbk	0.7476	79872000000000	0.610843	0.456666	1.28655
	nbk-dsk	nbknnknnknnknnknnknnknnknnknnkdsk	0.7469	46592000000000	0.608651	0.454601	0.726377
	nbk-dyk	nbknnknnknnknnknnknnknnknnknnkdyk	0.7558	53248000000000	0.61971	0.468376	1.02592
	nbk-dbu	nbknnknnknnknnknnknnknnknnknnkdbu	0.7483	53248000000000	0.62096	0.464664	0.964941
	nbk-nyk	nbknnknnknnknnknnknnknnknnknnknyk	0.7595	59904000000000	0.617617	0.46908	1.17091
	nbk-nyu	nbknnknnknnknnknnknnknnknnknnknyu	0.7509	53248000000000	0.613354	0.460568	0.91307
	nbk-nbk	nbknnknnknnknnknnknnknnknnknnknbk	0.7505	86528000000000	0.584884	0.438955	1.03999
	nbk-nbu	nbknnknnknnknnknnknnknnknnknnknbu	0.7505	73216000000000	0.604222	0.453468	1.12684
	nbk-bbk	nbknnknnknnknnknnknnknnknnknnkbbk	0.7522	66560000000000	0.600579	0.451755	0.999221
	nbk-bbu	nbknnknnknnknnknnknnknnknnknnkbbu	0.7457	59904000000000	0.604385	0.45069	0.876379
	nbk-byk	nbknnknnknnknnknnknnknnknnknnkbyk	0.7401	39936000000000	0.634946	0.469923	0.769343
	nbk-byu	nbknnknnknnknnknnknnknnknnknnkbyu	0.7478	39936000000000	0.641753	0.479903	0.883567
	dsu-nnk	dsunnknnknnknnknnknnknnknnknnknnk	0.7292	51200000000000	0.69085	0.503768	1.44428
	dsu-nnu	dsunnknnknnknnknnknnknnknnknnknnu	0.744	38400000000000	0.729199	0.542524	1.57397
	dsu-dbk	dsunnknnknnknnknnknnknnknnknnkdbk	0.7517	30720000000000	0.770552	0.579224	1.66997
	dsu-dsk	dsunnknnknnknnknnknnknnknnknnkdsk	0.7472	17920000000000	0.772507	0.577217	0.955173
	dsu-dyk	dsunnknnknnknnknnknnknnknnknnkdyk	0.7532	20480000000000	0.782357	0.589271	1.19237
	dsu-dbu	dsunnknnknnknnknnknnknnknnknnkdbu	0.7484	20480000000000	0.786878	0.5889	1.18192
	dsu-nyk	dsunnknnknnknnknnknnknnknnknnknyk	0.7468	23040000000000	0.778554	0.581424	1.26292
	dsu-nyu	dsunnknnknnknnknnknnknnknnknnknyu	0.7531	20480000000000	0.782294	0.589146	1.19125
	dsu-nbk	dsunnknnknnknnknnknnknnknnknnknbk	0.752	33280000000000	0.747031	0.561767	1.59994
	dsu-nbu	dsunnknnknnknnknnknnknnknnknnknbu	0.7529	28160000000000	0.75866	0.571195	1.45055
	dsu-bbk	dsunnknnknnknnknnknnknnknnknnkbbk	0.7531	25600000000000	0.758997	0.571601	1.3228
	dsu-bbu	dsunnknnknnknnknnknnknnknnknnkbbu	0.7453	23040000000000	0.770535	0.57428	1.20042
	dsu-byk	dsunnknnknnknnknnknnknnknnknnkbyk	0.7455	15360000000000	0.79423	0.592099	0.901418
	dsu-byu	dsunnknnknnknnknnknnknnknnknnkbyu	0.7511	15360000000000	0.802168	0.602508	0.969424
	dsk-nnk	dsknnknnknnknnknnknnknnknnknnknnk	0.7305	71680000000000	0.665119	0.485869	1.66429
	dsk-nnu	dsknnknnknnknnknnknnknnknnknnknnu	0.7606	53760000000000	0.700132	0.53252	2.07206
	dsk-dbk	dsknnknnknnknnknnknnknnknnknnkdbk	0.7546	43008000000000	0.735099	0.554705	1.96787
	dsk-dsk	dsknnknnknnknnknnknnknnknnknnkdsk	0.7459	25088000000000	0.741073	0.552766	1.11795
	dsk-dyk	dsknnknnknnknnknnknnknnknnknnkdyk	0.7542	28672000000000	0.744354	0.561392	1.37862
	dsk-dbu	dsknnknnknnknnknnknnknnknnknnkdbu	0.7521	28672000000000	0.755702	0.568364	1.44607
	dsk-nyk	dsknnknnknnknnknnknnknnknnknnknyk	0.7502	32256000000000	0.753778	0.565484	1.58952
	dsk-nyu	dsknnknnknnknnknnknnknnknnknnknyu	0.7504	28672000000000	0.750014	0.562811	1.38606
	dsk-nbk	dsknnknnknnknnknnknnknnknnknnknbk	0.7533	46592000000000	0.717498	0.540491	1.90176
	dsk-nbu	dsknnknnknnknnknnknnknnknnknnknbu	0.759	39424000000000	0.725679	0.550791	1.76051
	dsk-bbk	dsknnknnknnknnknnknnknnknnknnkbbk	0.7474	35840000000000	0.72044	0.538457	1.42723
	dsk-bbu	dsknnknnknnknnknnknnknnknnknnkbbu	0.7472	32256000000000	0.732109	0.547032	1.37676
	dsk-byk	dsknnknnknnknnknnknnknnknnknnkbyk	0.753	21504000000000	0.764449	0.57563	1.14258
	dsk-byu	dsknnknnknnknnknnknnknnknnknnkbyu	0.7478	21504000000000	0.776661	0.580787	1.17526
	rsu-nnk	rsunnknnknnknnknnknnknnknnknnknnk	0.7101	40960000000000	0.724075	0.514166	1.24765
	rsu-nnu	rsunnknnknnknnknnknnknnknnknnknnu	0.7528	30720000000000	0.739716	0.556858	1.42535
	rsu-dbk	rsunnknnknnknnknnknnknnknnknnkdbk	0.7498	24576000000000	0.788319	0.591081	1.44114
	rsu-dsk	rsunnknnknnknnknnknnknnknnknnkdsk	0.7459	14336000000000	0.794637	0.59272	0.845125
	rsu-dyk	rsunnknnknnknnknnknnknnknnknnkdyk	0.7502	16384000000000	0.793268	0.595109	0.986296
	rsu-dbu	rsunnknnknnknnknnknnknnknnknnkdbu	0.7462	16384000000000	0.797523	0.595112	0.981053
	rsu-nyk	rsunnknnknnknnknnknnknnknnknnknyk	0.7456	18432000000000	0.796891	0.594162	1.09618
	rsu-nyu	rsunnknnknnknnknnknnknnknnknnknyu	0.7428	16384000000000	0.795909	0.591201	0.952528
	rsu-nbk	rsunnknnknnknnknnknnknnknnknnknbk	0.7551	26624000000000	0.76538	0.577938	1.4412
	rsu-nbu	rsunnknnknnknnknnknnknnknnknnknbu	0.7425	22528000000000	0.779222	0.578572	1.20431
	rsu-bbk	rsunnknnknnknnknnknnknnknnknnkbbk	0.753	20480000000000	0.77439	0.583115	1.14479
	rsu-bbu	rsunnknnknnknnknnknnknnknnknnkbbu	0.7595	18432000000000	0.781848	0.593814	1.11414
	rsu-byk	rsunnknnknnknnknnknnknnknnknnkbyk	0.7566	12288000000000	0.8114	0.613905	0.836465
	rsu-byu	rsunnknnknnknnknnknnknnknnknnkbyu	0.7499	12288000000000	0.811226	0.608339	0.802157
	dbu-nnk	dbunnknnknnknnknnknnknnknnknnknnk	0.7254	81920000000000	0.620741	0.450285	1.15822
	dbu-nnu	dbunnknnknnknnknnknnknnknnknnknnu	0.7622	61440000000000	0.643587	0.490542	1.57075
	dbu-dbk	dbunnknnknnknnknnknnknnknnknnkdbk	0.7441	49152000000000	0.690364	0.5137	1.56184
	dbu-dsk	dbunnknnknnknnknnknnknnknnknnkdsk	0.7604	28672000000000	0.69507	0.528531	1.06716
	dbu-dyk	dbunnknnknnknnknnknnknnknnknnkdyk	0.757	32768000000000	0.700678	0.530413	1.23431
	dbu-dbu	dbunnknnknnknnknnknnknnknnknnkdbu	0.7538	32768000000000	0.702843	0.529803	1.22257
	dbu-nyk	dbunnknnknnknnknnknnknnknnknnknyk	0.7536	36864000000000	0.69187	0.521393	1.27533
	dbu-nyu	dbunnknnknnknnknnknnknnknnknnknyu	0.7538	32768000000000	0.69386	0.523031	1.15102
	dbu-nbk	dbunnknnknnknnknnknnknnknnknnknbk	0.7489	53248000000000	0.671238	0.50269	1.52555
	dbu-nbu	dbunnknnknnknnknnknnknnknnknnknbu	0.7484	45056000000000	0.678023	0.507432	1.35392
	dbu-bbk	dbunnknnknnknnknnknnknnknnknnkbbk	0.7536	40960000000000	0.676492	0.509805	1.26901
	dbu-bbu	dbunnknnknnknnknnknnknnknnknnkbbu	0.7494	36864000000000	0.689999	0.517085	1.2184
	dbu-byk	dbunnknnknnknnknnknnknnknnknnkbyk	0.7493	24576000000000	0.717656	0.537739	0.97532
	dbu-byu	dbunnknnknnknnknnknnknnknnknnkbyu	0.7503	24576000000000	0.733709	0.550502	1.08245
	dbk-nnk	dbknnknnknnknnknnknnknnknnknnknnk	0.7274	122880000000000	0.593788	0.431921	1.24908
	dbk-nnu	dbknnknnknnknnknnknnknnknnknnknnu	0.7467	92160000000000	0.617057	0.460756	1.57581
	dbk-dbk	dbknnknnknnknnknnknnknnknnknnkdbk	0.7541	73728000000000	0.648381	0.488944	1.83125
	dbk-dsk	dbknnknnknnknnknnknnknnknnknnkdsk	0.7488	43008000000000	0.670423	0.502013	1.22338
	dbk-dyk	dbknnknnknnknnknnknnknnknnknnkdyk	0.7509	49152000000000	0.670907	0.503784	1.42801
	dbk-dbu	dbknnknnknnknnknnknnknnknnknnkdbu	0.7529	49152000000000	0.670822	0.505062	1.45068
	dbk-nyk	dbknnknnknnknnknnknnknnknnknnknyk	0.7523	55296000000000	0.666567	0.501458	1.57115
	dbk-nyu	dbknnknnknnknnknnknnknnknnknnknyu	0.7512	49152000000000	0.66211	0.497377	1.33547
	dbk-nbk	dbknnknnknnknnknnknnknnknnknnknbk	0.7491	79872000000000	0.630411	0.472241	1.60601
	dbk-nbu	dbknnknnknnknnknnknnknnknnknnknbu	0.749	67584000000000	0.647788	0.485194	1.5962
	dbk-bbk	dbknnknnknnknnknnknnknnknnknnkbbk	0.7586	61440000000000	0.650224	0.49326	1.61165
	dbk-bbu	dbknnknnknnknnknnknnknnknnknnkbbu	0.7404	55296000000000	0.657983	0.487171	1.32119
	dbk-byk	dbknnknnknnknnknnknnknnknnknnkbyk	0.7525	36864000000000	0.684787	0.515302	1.20294
	dbk-byu	dbknnknnknnknnknnknnknnknnknnkbyu	0.7554	36864000000000	0.689201	0.520622	1.26934
	dvu-nnk	dvunnknnknnknnknnknnknnknnknnknnk	0.7239	81920000000000	0.620128	0.448911	1.13011
	dvu-nnu	dvunnknnknnknnknnknnknnknnknnknnu	0.7532	61440000000000	0.641408	0.483108	1.42349
	dvu-dbk	dvunnknnknnknnknnknnknnknnknnkdbk	0.7441	49152000000000	0.695042	0.51718	1.6145
	dvu-dsk	dvunnknnknnknnknnknnknnknnknnkdsk	0.755	28672000000000	0.699028	0.527766	1.05245
	dvu-dyk	dvunnknnknnknnknnknnknnknnknnkdyk	0.7464	32768000000000	0.690299	0.515239	1.05997
	dvu-dbu	dvunnknnknnknnknnknnknnknnknnkdbu	0.7504	32768000000000	0.708168	0.531409	1.23416
	dvu-nyk	dvunnknnknnknnknnknnknnknnknnknyk	0.7465	36864000000000	0.70311	0.524871	1.30386
	dvu-nyu	dvunnknnknnknnknnknnknnknnknnknyu	0.7516	32768000000000	0.69846	0.524962	1.16785
	dvu-nbk	dvunnknnknnknnknnknnknnknnknnknbk	0.7504	53248000000000	0.670279	0.502977	1.53317
	dvu-nbu	dvunnknnknnknnknnknnknnknnknnknbu	0.7499	45056000000000	0.682407	0.511737	1.41566
	dvu-bbk	dvunnknnknnknnknnknnknnknnknnkbbk	0.753	40960000000000	0.68828	0.518275	1.37557
	dvu-bbu	dvunnknnknnknnknnknnknnknnknnkbbu	0.7496	36864000000000	0.68224	0.511407	1.15407
	dvu-byk	dvunnknnknnknnknnknnknnknnknnkbyk	0.7586	24576000000000	0.722184	0.547849	1.07188
	dvu-byu	dvunnknnknnknnknnknnknnknnknnkbyu	0.7565	24576000000000	0.730893	0.552921	1.11202
	dvk-nnk	dvknnknnknnknnknnknnknnknnknnknnk	0.6892	122880000000000	0.590139	0.406724	0.633523
	dvk-nnu	dvknnknnknnknnknnknnknnknnknnknnu	0.7073	92160000000000	0.616033	0.43572	0.981998
	dvk-dbk	dvknnknnknnknnknnknnknnknnknnkdbk	0.7111	73728000000000	0.653448	0.464667	1.2697
	dvk-dsk	dvknnknnknnknnknnknnknnknnknnkdsk	0.7129	43008000000000	0.664017	0.473378	0.835297
	dvk-dyk	dvknnknnknnknnknnknnknnknnknnkdyk	0.7052	49152000000000	0.664925	0.468905	0.889955
	dvk-dbu	dvknnknnknnknnknnknnknnknnknnkdbu	0.7091	49152000000000	0.674283	0.478134	1.00884
	dvk-nyk	dvknnknnknnknnknnknnknnknnknnknyk	0.7102	55296000000000	0.665543	0.472668	1.06004
	dvk-nyu	dvknnknnknnknnknnknnknnknnknnknyu	0.7132	49152000000000	0.667849	0.47631	0.991649
	dvk-nbk	dvknnknnknnknnknnknnknnknnknnknbk	0.716	79872000000000	0.630955	0.451764	1.14152
	dvk-nbu	dvknnknnknnknnknnknnknnknnknnknbu	0.7083	67584000000000	0.643671	0.455912	1.0196
	dvk-bbk	dvknnknnknnknnknnknnknnknnknnkbbk	0.7145	61440000000000	0.65083	0.465018	1.0684
	dvk-bbu	dvknnknnknnknnknnknnknnknnknnkbbu	0.7132	55296000000000	0.651595	0.464718	0.955774
	dvk-byk	dvknnknnknnknnknnknnknnknnknnkbyk	0.7141	36864000000000	0.689802	0.492587	0.903488
	dvk-byu	dvknnknnknnknnknnknnknnknnknnkbyu	0.7094	36864000000000	0.689882	0.489402	0.865873
	nvu-nnk	nvunnknnknnknnknnknnknnknnknnknnk	0.7216	112640000000000	0.591845	0.427075	1.02606
	nvu-nnu	nvunnknnknnknnknnknnknnknnknnknnu	0.7562	84480000000000	0.613445	0.463887	1.53021
	nvu-dbk	nvunnknnknnknnknnknnknnknnknnkdbk	0.7544	67584000000000	0.650697	0.490886	1.71679
	nvu-dsk	nvunnknnknnknnknnknnknnknnknnkdsk	0.7481	39424000000000	0.660072	0.4938	1.02594
	nvu-dyk	nvunnknnknnknnknnknnknnknnknnkdyk	0.7527	45056000000000	0.671421	0.505379	1.33373
	nvu-dbu	nvunnknnknnknnknnknnknnknnknnkdbu	0.7535	45056000000000	0.670583	0.505284	1.33386
	nvu-nyk	nvunnknnknnknnknnknnknnknnknnknyk	0.7545	50688000000000	0.673002	0.50778	1.54094
	nvu-nyu	nvunnknnknnknnknnknnknnknnknnknyu	0.7488	45056000000000	0.668266	0.500397	1.26014
	nvu-nbk	nvunnknnknnknnknnknnknnknnknnknbk	0.7466	73216000000000	0.634879	0.474	1.50128
	nvu-nbu	nvunnknnknnknnknnknnknnknnknnknbu	0.751	61952000000000	0.641649	0.481878	1.41012
	nvu-bbk	nvunnknnknnknnknnknnknnknnknnkbbk	0.7558	56320000000000	0.642057	0.485266	1.34339
	nvu-bbu	nvunnknnknnknnknnknnknnknnknnkbbu	0.7512	50688000000000	0.653503	0.490911	1.28251
	nvu-byk	nvunnknnknnknnknnknnknnknnknnkbyk	0.7535	33792000000000	0.69291	0.522108	1.17657
	nvu-byu	nvunnknnknnknnknnknnknnknnknnkbyu	0.7467	33792000000000	0.694537	0.518611	1.12889
	Position 1 - Position 12
	codons	Insert sequence	Fraction translated ORFs	Peptide diversity	Average model call	Predicted modification efficiency	Mlong library design score
	nnk-nnk	nnknnknnknnknnknnknnknnknnknnknnknnk	0.68286	4100000000000000	0.555881	0.379589	0
	nsu-nnk	nsunnknnknnknnknnknnknnknnknnknnknnk	0.7061	1433600000000000	0.661885	0.467357	0.940119
	nsu-nnu	nsunnknnknnknnknnknnknnknnknnknnknnu	0.7272	1075200000000000	0.683932	0.497356	1.12865
	nsu-dbk	nsunnknnknnknnknnknnknnknnknnknnkdbk	0.7259	860160000000000	0.721292	0.523586	1.21862
	nsu-dsk	nsunnknnknnknnknnknnknnknnknnknnkdsk	0.7307	501760000000000	0.741745	0.541993	0.857066
	nsu-dyk	nsunnknnknnknnknnknnknnknnknnknnkdyk	0.7301	573440000000000	0.737247	0.538264	0.945188
	nsu-dbu	nsunnknnknnknnknnknnknnknnknnknnkdbu	0.7326	573440000000000	0.746974	0.547233	1.02996
	nsu-nyk	nsunnknnknnknnknnknnknnknnknnknnknyk	0.7289	645120000000000	0.738937	0.538611	1.06507
	nsu-nyu	nsunnknnknnknnknnknnknnknnknnknnknyu	0.7303	573440000000000	0.740542	0.540818	0.968363
	nsu-nbk	nsunnknnknnknnknnknnknnknnknnknnknbk	0.7306	931840000000000	0.700396	0.511709	1.16778
	nsu-nbu	nsunnknnknnknnknnknnknnknnknnknnknbu	0.7327	788480000000000	0.721066	0.528325	1.18365
	nsu-bbk	nsunnknnknnknnknnknnknnknnknnknnkbbk	0.7215	716800000000000	0.715039	0.5159	0.929646
	nsu-bbu	nsunnknnknnknnknnknnknnknnknnknnkbbu	0.724	645120000000000	0.722815	0.523318	0.909034
	nsu-byk	nsunnknnknnknnknnknnknnknnknnknnkbyk	0.7242	430080000000000	0.757765	0.548773	0.774163
	nsu-byu	nsunnknnknnknnknnknnknnknnknnknnkbyu	0.7356	430080000000000	0.764185	0.562135	0.88132
	nsk-nnk	nsknnknnknnknnknnknnknnknnknnknnknnk	0.7034	1638400000000000	0.635891	0.447285	0.72503
	nsk-nnu	nsknnknnknnknnknnknnknnknnknnknnknnu	0.7315	1228800000000000	0.666226	0.487344	1.13564
	nsk-dbk	nsknnknnknnknnknnknnknnknnknnknnkdbk	0.7304	983040000000000	0.696598	0.508795	1.19108
	nsk-dsk	nsknnknnknnknnknnknnknnknnknnknnkdsk	0.7325	573440000000000	0.711203	0.520956	0.797453
	nsk-dyk	nsknnknnknnknnknnknnknnknnknnknnkdyk	0.7252	655360000000000	0.716179	0.519373	0.887173
	nsk-dbu	nsknnknnknnknnknnknnknnknnknnknnkdbu	0.7206	655360000000000	0.72766	0.524352	0.929064
	nsk-nyk	nsknnknnknnknnknnknnknnknnknnknnknyk	0.7323	737280000000000	0.716585	0.524755	1.0666
	nsk-nyu	nsknnknnknnknnknnknnknnknnknnknnknyu	0.7235	655360000000000	0.718925	0.520142	0.89241
	nsk-nbk	nsknnknnknnknnknnknnknnknnknnknnknbk	0.7323	1064960000000000	0.680327	0.498203	1.13792
	nsk-nbu	nsknnknnknnknnknnknnknnknnknnknnknbu	0.7296	901120000000000	0.699607	0.510434	1.11144
	nsk-bbk	nsknnknnknnknnknnknnknnknnknnknnkbbk	0.7254	819200000000000	0.703637	0.510418	1.0044
	nsk-bbu	nsknnknnknnknnknnknnknnknnknnknnkbbu	0.7256	737280000000000	0.706186	0.512408	0.924926
	nsk-byk	nsknnknnknnknnknnknnknnknnknnknnkbyk	0.7182	491520000000000	0.745613	0.535499	0.776217
	nsk-byu	nsknnknnknnknnknnknnknnknnknnknnkbyu	0.7251	491520000000000	0.74796	0.542346	0.835857
	nbk-nnk	nbknnknnknnknnknnknnknnknnknnknnknnk	0.6997	2662400000000000	0.573698	0.401417	0.214576
	nbk-nnu	nbknnknnknnknnknnknnknnknnknnknnknnu	0.7292	1996800000000000	0.590908	0.43089	0.604311
	nbk-dbk	nbknnknnknnknnknnknnknnknnknnknnkdbk	0.7283	1597440000000000	0.6361	0.463272	1.00595
	nbk-dsk	nbknnknnknnknnknnknnknnknnknnknnkdsk	0.7268	931840000000000	0.64607	0.469564	0.652865
	nbk-dyk	nbknnknnknnknnknnknnknnknnknnknnkdyk	0.7316	1064960000000000	0.644968	0.471859	0.779975
	nbk-dbu	nbknnknnknnknnknnknnknnknnknnknnkdbu	0.7305	1064960000000000	0.650446	0.475151	0.820855
	nbk-nyk	nbknnknnknnknnknnknnknnknnknnknnknyk	0.7253	1198080000000000	0.651711	0.472686	0.881645
	nbk-nyu	nbknnknnknnknnknnknnknnknnknnknnknyu	0.7321	1064960000000000	0.648226	0.474566	0.81511
	nbk-nbk	nbknnknnknnknnknnknnknnknnknnknnknbk	0.7318	1730560000000000	0.611101	0.447204	0.795297
	nbk-nbu	nbknnknnknnknnknnknnknnknnknnknnknbu	0.732	1464320000000000	0.626783	0.458805	0.853595
	nbk-bbk	nbknnknnknnknnknnknnknnknnknnknnkbbk	0.7252	1331200000000000	0.633168	0.459174	0.774159
	nbk-bbu	nbknnknnknnknnknnknnknnknnknnknnkbbu	0.7237	1198080000000000	0.639214	0.462599	0.740677
	nbk-byk	nbknnknnknnknnknnknnknnknnknnknnkbyk	0.7305	798720000000000	0.669262	0.488896	0.753136
	nbk-byu	nbknnknnknnknnknnknnknnknnknnknnkbyu	0.7289	798720000000000	0.6757	0.492518	0.789143
	dsu-nnk	dsunnknnknnknnknnknnknnknnknnknnknnk	0.7084	1024000000000000	0.71576	0.507044	1.17897
	dsu-nnu	dsunnknnknnknnknnknnknnknnknnknnknnu	0.7306	768000000000000	0.735023	0.537008	1.25173
	dsu-dbk	dsunnknnknnknnknnknnknnknnknnknnkdbk	0.7304	614400000000000	0.767964	0.560921	1.23768
	dsu-dsk	dsunnknnknnknnknnknnknnknnknnknnkdsk	0.7283	358400000000000	0.791264	0.576278	0.813266
	dsu-dyk	dsunnknnknnknnknnknnknnknnknnknnkdyk	0.7248	409600000000000	0.782943	0.567477	0.8636
	dsu-dbu	dsunnknnknnknnknnknnknnknnknnknnkdbu	0.7232	409600000000000	0.795352	0.575199	0.915354
	dsu-nyk	dsunnknnknnknnknnknnknnknnknnknnknyk	0.728	460800000000000	0.793427	0.577615	1.05587
	dsu-nyu	dsunnknnknnknnknnknnknnknnknnknnknyu	0.7251	409600000000000	0.787272	0.570851	0.88733
	dsu-nbk	dsunnknnknnknnknnknnknnknnknnknnknbk	0.7289	665600000000000	0.752914	0.548799	1.20616
	dsu-nbu	dsunnknnknnknnknnknnknnknnknnknnknbu	0.7197	563200000000000	0.772736	0.556138	1.07398
	dsu-bbk	dsunnknnknnknnknnknnknnknnknnknnkbbk	0.7256	512000000000000	0.765628	0.55554	0.979352
	dsu-bbu	dsunnknnknnknnknnknnknnknnknnknnkbbu	0.723	460800000000000	0.772743	0.558693	0.901975
	dsu-byk	dsunnknnknnknnknnknnknnknnknnknnkbyk	0.729	307200000000000	0.804562	0.586526	0.752991
	dsu-byu	dsunnknnknnknnknnknnknnknnknnknnkbyu	0.7263	307200000000000	0.821362	0.596555	0.805398
	dsk-nnk	dsknnknnknnknnknnknnknnknnknnknnknnk	0.6997	1433600000000000	0.691851	0.484088	1.2103
	dsk-nnu	dsknnknnknnknnknnknnknnknnknnknnknnu	0.7364	1075200000000000	0.715456	0.526861	1.59834
	dsk-dbk	dsknnknnknnknnknnknnknnknnknnknnkdbk	0.7286	860160000000000	0.749521	0.546101	1.52097
	dsk-dsk	dsknnknnknnknnknnknnknnknnknnknnkdsk	0.7323	501760000000000	0.760992	0.557274	0.982985
	dsk-dyk	dsknnknnknnknnknnknnknnknnknnknnkdyk	0.7323	573440000000000	0.759995	0.556545	1.1165
	dsk-dbu	dsknnknnknnknnknnknnknnknnknnknnkdbu	0.7314	573440000000000	0.764184	0.558924	1.13769
	dsk-nyk	dsknnknnknnknnknnknnknnknnknnknnknyk	0.7313	645120000000000	0.763321	0.558217	1.27216
	dsk-nyu	dsknnknnknnknnknnknnknnknnknnknnknyu	0.7207	573440000000000	0.759169	0.547133	1.01233
	dsk-nbk	dsknnknnknnknnknnknnknnknnknnknnknbk	0.736	931840000000000	0.731052	0.538054	1.54527
	dsk-nbu	dsknnknnknnknnknnknnknnknnknnknnknbu	0.7224	788480000000000	0.73882	0.533724	1.23113
	dsk-bbk	dsknnknnknnknnknnknnknnknnknnknnkbbk	0.731	716800000000000	0.743108	0.543212	1.2387
	dsk-bbu	dsknnknnknnknnknnknnknnknnknnknnkbbu	0.7257	645120000000000	0.74764	0.542562	1.10016
	dsk-byk	dsknnknnknnknnknnknnknnknnknnknnkbyk	0.7314	430080000000000	0.781914	0.571892	0.947476
	dsk-byu	dsknnknnknnknnknnknnknnknnknnknnkbyu	0.7304	430080000000000	0.787263	0.575017	0.969335
	rsu-nnk	rsunnknnknnknnknnknnknnknnknnknnknnk	0.7127	819200000000000	0.728724	0.519362	1.08972
	rsu-nnu	rsunnknnknnknnknnknnknnknnknnknnknnu	0.7274	614400000000000	0.757244	0.550819	1.13105
	rsu-dbk	rsunnknnknnknnknnknnknnknnknnknnkdbk	0.7304	491520000000000	0.784373	0.572906	1.08991
	rsu-dsk	rsunnknnknnknnknnknnknnknnknnknnkdsk	0.7294	286720000000000	0.805739	0.587706	0.709203
	rsu-dyk	rsunnknnknnknnknnknnknnknnknnknnkdyk	0.728	327680000000000	0.806127	0.58686	0.804036
	rsu-dbu	rsunnknnknnknnknnknnknnknnknnknnkdbu	0.7273	327680000000000	0.806555	0.586608	0.801793
	rsu-nyk	rsunnknnknnknnknnknnknnknnknnknnknyk	0.7361	368640000000000	0.80512	0.592649	0.953185
	rsu-nyu	rsunnknnknnknnknnknnknnknnknnknnknyu	0.7229	327680000000000	0.800637	0.578781	0.752176
	rsu-nbk	rsunnknnknnknnknnknnknnknnknnknnknbk	0.7331	532480000000000	0.768946	0.563714	1.10159
	rsu-nbu	rsunnknnknnknnknnknnknnknnknnknnknbu	0.7301	450560000000000	0.781275	0.570409	0.979388
	rsu-bbk	rsunnknnknnknnknnknnknnknnknnknnkbbk	0.7279	409600000000000	0.783709	0.570462	0.88804
	rsu-bbu	rsunnknnknnknnknnknnknnknnknnknnkbbu	0.7218	368640000000000	0.788971	0.569479	0.786425
	rsu-byk	rsunnknnknnknnknnknnknnknnknnknnkbyk	0.7224	245760000000000	0.818749	0.591464	0.618434
	rsu-byu	rsunnknnknnknnknnknnknnknnknnknnkbyu	0.7284	245760000000000	0.822997	0.599471	0.659252
	dbu-nnk	dbunnknnknnknnknnknnknnknnknnknnknnk	0.7128	1638400000000000	0.643402	0.458617	0.926708
	dbu-nnu	dbunnknnknnknnknnknnknnknnknnknnknnu	0.7277	1228800000000000	0.655286	0.476852	0.96881
	dbu-dbk	dbunnknnknnknnknnknnknnknnknnknnkdbk	0.7301	983040000000000	0.706381	0.515729	1.2877
	dbu-dsk	dbunnknnknnknnknnknnknnknnknnknnkdsk	0.7282	573440000000000	0.712329	0.518718	0.774016
	dbu-dyk	dbunnknnknnknnknnknnknnknnknnknnkdyk	0.7285	655360000000000	0.720683	0.525017	0.945733
	dbu-dbu	dbunnknnknnknnknnknnknnknnknnknnkdbu	0.7279	655360000000000	0.723698	0.526779	0.96218
	dbu-nyk	dbunnknnknnknnknnknnknnknnknnknnknyk	0.7302	737280000000000	0.722844	0.527821	1.09741
	dbu-nyu	dbunnknnknnknnknnknnknnknnknnknnknyu	0.7253	655360000000000	0.719154	0.521602	0.908604
	dbu-nbk	dbunnknnknnknnknnknnknnknnknnknnknbk	0.7317	1064960000000000	0.684255	0.50067	1.17264
	dbu-nbu	dbunnknnknnknnknnknnknnknnknnknnknbu	0.7256	901120000000000	0.691142	0.501493	0.99401
	dbu-bbk	dbunnknnknnknnknnknnknnknnknnknnkbbk	0.7347	819200000000000	0.699052	0.513594	1.05454
	dbu-bbu	dbunnknnknnknnknnknnknnknnknnknnkbbu	0.7245	737280000000000	0.705783	0.511339	0.912398
	dbu-byk	dbunnknnknnknnknnknnknnknnknnknnkbyk	0.7312	491520000000000	0.736187	0.5383	0.811655
	dbu-byu	dbunnknnknnknnknnknnknnknnknnknnkbyu	0.7314	491520000000000	0.73934	0.540753	0.830776
	dbk-nnk	dbknnknnknnknnknnknnknnknnknnknnknnk	0.6971	2457600000000000	0.616378	0.429677	0.685949
	dbk-nnu	dbknnknnknnknnknnknnknnknnknnknnknnu	0.7193	1843200000000000	0.645225	0.46411	1.16363
	dbk-dbk	dbknnknnknnknnknnknnknnknnknnknnkdbk	0.7289	1474560000000000	0.681472	0.496725	1.53904
	dbk-dsk	dbknnknnknnknnknnknnknnknnknnknnkdsk	0.7298	860160000000000	0.697665	0.509156	1.04571
	dbk-dyk	dbknnknnknnknnknnknnknnknnknnknnkdyk	0.7297	983040000000000	0.685346	0.500097	1.07183
	dbk-dbu	dbknnknnknnknnknnknnknnknnknnknnkdbu	0.7255	983040000000000	0.703299	0.510244	1.20304
	dbk-nyk	dbknnknnknnknnknnknnknnknnknnknnknyk	0.727	1105920000000000	0.694932	0.505216	1.27869
	dbk-nyu	dbknnknnknnknnknnknnknnknnknnknnknyu	0.728	983040000000000	0.69059	0.50275	1.10483
	dbk-nbk	dbknnknnknnknnknnknnknnknnknnknnknbk	0.7301	1597440000000000	0.654422	0.477793	1.282
	dbk-nbu	dbknnknnknnknnknnknnknnknnknnknnknbu	0.7345	1351680000000000	0.668821	0.491249	1.32311
	dbk-bbk	dbknnknnknnknnknnknnknnknnknnknnkbbk	0.73	1228800000000000	0.672529	0.490946	1.1906
	dbk-bbu	dbknnknnknnknnknnknnknnknnknnknnkbbu	0.7249	1105920000000000	0.674059	0.488626	1.03097
	dbk-byk	dbknnknnknnknnknnknnknnknnknnknnkbyk	0.729	737280000000000	0.709412	0.517161	0.979582
	dbk-byu	dbknnknnknnknnknnknnknnknnknnknnkbyu	0.7319	737280000000000	0.718174	0.525632	1.0757
	dvu-nnk	dvunnknnknnknnknnknnknnknnknnknnknnk	0.702	1638400000000000	0.639197	0.448717	0.746653
	dvu-nnu	dvunnknnknnknnknnknnknnknnknnknnknnu	0.7296	1228800000000000	0.65992	0.481478	1.04146
	dvu-dbk	dvunnknnknnknnknnknnknnknnknnknnkdbk	0.7317	983040000000000	0.703788	0.514961	1.27963
	dvu-dsk	dvunnknnknnknnknnknnknnknnknnknnkdsk	0.733	573440000000000	0.716823	0.525431	0.836185
	dvu-dyk	dvunnknnknnknnknnknnknnknnknnknnkdyk	0.7296	655360000000000	0.71822	0.524013	0.937364
	dvu-dbu	dvunnknnknnknnknnknnknnknnknnknnkdbu	0.7304	655360000000000	0.726731	0.530804	1.00536
	dvu-nyk	dvunnknnknnknnknnknnknnknnknnknnknyk	0.7313	737280000000000	0.716159	0.523727	1.05386
	dvu-nyu	dvunnknnknnknnknnknnknnknnknnknnknyu	0.7337	655360000000000	0.717653	0.526542	0.9675
	dvu-nbk	dvunnknnknnknnknnknnknnknnknnknnknbk	0.7223	1064960000000000	0.68852	0.497318	1.10984
	dvu-nbu	dvunnknnknnknnknnknnknnknnknnknnknbu	0.7315	901120000000000	0.703514	0.514621	1.16825
	dvu-bbk	dvunnknnknnknnknnknnknnknnknnknnkbbk	0.7216	819200000000000	0.698808	0.50426	0.929435
	dvu-bbu	dvunnknnknnknnknnknnknnknnknnknnkbbu	0.7288	737280000000000	0.709834	0.517327	0.981084
	dvu-byk	dvunnknnknnknnknnknnknnknnknnknnkbyk	0.736	491520000000000	0.738196	0.543312	0.85599
	dvu-byu	dvunnknnknnknnknnknnknnknnknnknnkbyu	0.7224	491520000000000	0.743017	0.536755	0.790212
	dvk-nnk	dvknnknnknnknnknnknnknnknnknnknnknnk	0.6656	2457600000000000	0.614398	0.408943	0.29384
	dvk-nnu	dvknnknnknnknnknnknnknnknnknnknnknnu	0.6789	1843200000000000	0.632656	0.42951	0.498527
	dvk-dbk	dvknnknnknnknnknnknnknnknnknnknnkdbk	0.6918	1474560000000000	0.676479	0.467988	0.95764
	dvk-dsk	dvknnknnknnknnknnknnknnknnknnknnkdsk	0.6956	860160000000000	0.684901	0.476417	0.643913
	dvk-dyk	dvknnknnknnknnknnknnknnknnknnknnkdyk	0.6907	983040000000000	0.686769	0.474351	0.707455
	dvk-dbu	dvknnknnknnknnknnknnknnknnknnknnkdbu	0.6778	983040000000000	0.695957	0.47172	0.665528
	dvk-nyk	dvknnknnknnknnknnknnknnknnknnknnknyk	0.6793	1105920000000000	0.684974	0.465303	0.673361
	dvk-nyu	dvknnknnknnknnknnknnknnknnknnknnknyu	0.6819	983040000000000	0.684924	0.46705	0.619292
	dvk-nbk	dvknnknnknnknnknnknnknnknnknnknnknbk	0.6896	1597440000000000	0.658049	0.453791	0.795292
	dvk-nbu	dvknnknnknnknnknnknnknnknnknnknnknbu	0.6914	1351680000000000	0.670944	0.463891	0.817038
	dvk-bbk	dvknnknnknnknnknnknnknnknnknnknnkbbk	0.6857	1228800000000000	0.659933	0.452516	0.592696
	dvk-bbu	dvknnknnknnknnknnknnknnknnknnknnkbbu	0.6883	1105920000000000	0.673588	0.463631	0.662411
	dvk-byk	dvknnknnknnknnknnknnknnknnknnknnkbyk	0.6978	737280000000000	0.707335	0.493578	0.707203
	dvk-byu	dvknnknnknnknnknnknnknnknnknnknnkbyu	0.6956	737280000000000	0.711168	0.494688	0.715295
	nvu-nnk	nvunnknnknnknnknnknnknnknnknnknnknnk	0.7107	2252800000000000	0.615662	0.437551	0.798016
	nvu-nnu	nvunnknnknnknnknnknnknnknnknnknnknnu	0.7308	1689600000000000	0.634791	0.463905	1.07978
	nvu-dbk	nvunnknnknnknnknnknnknnknnknnknnkdbk	0.7274	1351680000000000	0.682058	0.496129	1.39716
	nvu-dsk	nvunnknnknnknnknnknnknnknnknnknnkdsk	0.7195	788480000000000	0.682029	0.49072	0.75069
	nvu-dyk	nvunnknnknnknnknnknnknnknnknnknnkdyk	0.7246	901120000000000	0.687174	0.497927	0.949402
	nvu-dbu	nvunnknnknnknnknnknnknnknnknnknnkdbu	0.7253	901120000000000	0.704411	0.510909	1.11092
	nvu-nyk	nvunnknnknnknnknnknnknnknnknnknnknyk	0.7234	1013760000000000	0.692241	0.500767	1.10493
	nvu-nyu	nvunnknnknnknnknnknnknnknnknnknnknyu	0.7307	901120000000000	0.698419	0.510335	1.11186
	nvu-nbk	nvunnknnknnknnknnknnknnknnknnknnknbk	0.7432	1464320000000000	0.655742	0.487347	1.375
	nvu-nbu	nvunnknnknnknnknnknnknnknnknnknnknbu	0.7274	1239040000000000	0.667104	0.485251	1.10566
	nvu-bbk	nvunnknnknnknnknnknnknnknnknnknnkbbk	0.721	1126400000000000	0.67358	0.485651	1.00196
	nvu-bbu	nvunnknnknnknnknnknnknnknnknnknnkbbu	0.7265	1013760000000000	0.681775	0.49531	1.03556
	nvu-byk	nvunnknnknnknnknnknnknnknnknnknnkbyk	0.7257	675840000000000	0.708474	0.514139	0.864596
	nvu-byu	nvunnknnknnknnknnknnknnknnknnknnkbyu	0.7296	675840000000000	0.724262	0.528421	1.01125
	Position 1 - Position 10
	codons	Insert sequence	Fraction translated ORFs	Peptide diversity	Average model call	Predicted modification efficiency	Mshort library design score
	nnk-nnk	nnknnknnknnknnknnknnknnknnknnk	0.72716	10200000000000	0.476761	0.346682	0
	nsu-nnk	nsunnknnknnknnknnknnknnknnknnk	0.75076	3580000000000	0.606527	0.455356	2.37061
	nsu-nnu	nsunnknnknnknnknnknnknnknnknnu	0.77898	2690000000000	0.635599	0.495119	2.22903
	nsu-dbk	nsunnknnknnknnknnknnknnknnkdbk	0.77608	2150000000000	0.666714	0.517423	1.82185
	nsu-dsk	nsunnknnknnknnknnknnknnknnkdsk	0.77622	1250000000000	0.684715	0.531489	0.874415
	nsu-dyk	nsunnknnknnknnknnknnknnknnkdyk	0.77312	1430000000000	0.68775	0.531713	1.06482
	nsu-dbu	nsunnknnknnknnknnknnknnknnkdbu	0.7767	1430000000000	0.690065	0.535973	1.09691
	nsu-nyk	nsunnknnknnknnknnknnknnknnknyk	0.7781	1610000000000	0.686147	0.533891	1.29949
	nsu-nyu	nsunnknnknnknnknnknnknnknnknyu	0.77716	1430000000000	0.680696	0.52901	1.05749
	nsu-nbk	nsunnknnknnknnknnknnknnknnknbk	0.77782	2330000000000	0.652784	0.507748	1.94542
	nsu-nbu	nsunnknnknnknnknnknnknnknnknbu	0.77392	1970000000000	0.663172	0.513242	1.55228
	nsu-bbk	nsunnknnknnknnknnknnknnknnkbbk	0.7751	1790000000000	0.665059	0.515487	1.36571
	nsu-bbu	nsunnknnknnknnknnknnknnknnkbbu	0.77632	1610000000000	0.671474	0.521279	1.20779
	nsu-byk	nsunnknnknnknnknnknnknnknnkbyk	0.77416	1080000000000	0.707693	0.547868	0.761438
	nsu-byu	nsunnknnknnknnknnknnknnknnkbyu	0.7761	1080000000000	0.714186	0.55428	0.788661
	nsk-nnk	nsknnknnknnknnknnknnknnknnknnk	0.75266	4100000000000	0.573884	0.43194	2.28804
	nsk-nnu	nsknnknnknnknnknnknnknnknnknnu	0.7762	3070000000000	0.60683	0.471021	2.2643
	nsk-dbk	nsknnknnknnknnknnknnknnknnkdbk	0.77292	2460000000000	0.640213	0.494833	1.92294
	nsk-dsk	nsknnknnknnknnknnknnknnknnkdsk	0.7748	1430000000000	0.649213	0.50301	0.902572
	nsk-dyk	nsknnknnknnknnknnknnknnknnkdyk	0.77664	1640000000000	0.655715	0.509254	1.15691
	nsk-dbu	nsknnknnknnknnknnknnknnknnkdbu	0.7771	1640000000000	0.663201	0.515373	1.20152
	nsk-nyk	nsknnknnknnknnknnknnknnknnknyk	0.77714	1840000000000	0.660599	0.513378	1.4111
	nsk-nyu	nsknnknnknnknnknnknnknnknnknyu	0.77446	1640000000000	0.65772	0.509378	1.15291
	nsk-nbk	nsknnknnknnknnknnknnknnknnknbk	0.77518	2660000000000	0.621049	0.481425	1.9751
	nsk-nbu	nsknnknnknnknnknnknnknnknnknbu	0.77162	2250000000000	0.635866	0.490647	1.63039
	nsk-bbk	nsknnknnknnknnknnknnknnknnkbbk	0.77344	2050000000000	0.640423	0.495329	1.4692
	nsk-bbu	nsknnknnknnknnknnknnknnknnkbbu	0.77582	1840000000000	0.642048	0.498114	1.27862
	nsk-byk	nsknnknnknnknnknnknnknnknnkbyk	0.77626	1230000000000	0.680989	0.528625	0.840347
	nsk-byu	nsknnknnknnknnknnknnknnknnkbyu	0.7719	1230000000000	0.690358	0.532887	0.8528
	nbk-nnk	nbknnknnknnknnknnknnknnknnknnk	0.75306	6660000000000	0.507476	0.38216	1.97276
	nbk-nnu	nbknnknnknnknnknnknnknnknnknnu	0.77276	4990000000000	0.528194	0.408167	2.30487
	nbk-dbk	nbknnknnknnknnknnknnknnknnkdbk	0.7769	3990000000000	0.55911	0.434373	2.36928
	nbk-dsk	nbknnknnknnknnknnknnknnknnkdsk	0.77628	2330000000000	0.575142	0.446471	1.20172
	nbk-dyk	nbknnknnknnknnknnknnknnknnkdyk	0.77576	2660000000000	0.573312	0.444753	1.43916
	nbk-dbu	nbknnknnknnknnknnknnknnknnkdbu	0.77748	2660000000000	0.58367	0.453792	1.57704
	nbk-nyk	nbknnknnknnknnknnknnknnknnknyk	0.77716	3000000000000	0.575788	0.447479	1.77645
	nbk-nyu	nbknnknnknnknnknnknnknnknnknyu	0.7762	2660000000000	0.575339	0.446578	1.4672
	nbk-nbk	nbknnknnknnknnknnknnknnknnknbk	0.77772	4330000000000	0.542141	0.421634	2.29301
	nbk-nbu	nbknnknnknnknnknnknnknnknnknbu	0.77436	3660000000000	0.555591	0.430227	1.9734
	nbk-bbk	nbknnknnknnknnknnknnknnknnkbbk	0.774	3330000000000	0.557003	0.43112	1.72972
	nbk-bbu	nbknnknnknnknnknnknnknnknnkbbu	0.77892	3000000000000	0.567785	0.442259	1.69018
	nbk-byk	nbknnknnknnknnknnknnknnknnkbyk	0.77852	2000000000000	0.597193	0.464927	1.13733
	nbk-byu	nbknnknnknnknnknnknnknnknnkbyu	0.7758	2000000000000	0.602682	0.467561	1.15658
	dsu-nnk	dsunnknnknnknnknnknnknnknnknnk	0.75088	2560000000000	0.665016	0.499347	2.01424
	dsu-nnu	dsunnknnknnknnknnknnknnknnknnu	0.7761	1920000000000	0.694775	0.539215	1.73376
	dsu-dbk	dsunnknnknnknnknnknnknnknnkdbk	0.77482	1540000000000	0.732232	0.567348	1.42388
	dsu-dsk	dsunnknnknnknnknnknnknnknnkdsk	0.77712	896000000000	0.749801	0.582685	0.678841
	dsu-dyk	dsunnknnknnknnknnknnknnknnkdyk	0.77288	1020000000000	0.750133	0.579763	0.807664
	dsu-dbu	dsunnknnknnknnknnknnknnknnkdbu	0.77858	1020000000000	0.755081	0.587891	0.845092
	dsu-nyk	dsunnknnknnknnknnknnknnknnknyk	0.77398	1150000000000	0.748333	0.579195	0.966593
	dsu-nyu	dsunnknnknnknnknnknnknnknnknyu	0.77722	1020000000000	0.745051	0.579069	0.81205
	dsu-nbk	dsunnknnknnknnknnknnknnknnknbk	0.77458	1660000000000	0.714621	0.553531	1.49304
	dsu-nbu	dsunnknnknnknnknnknnknnknnknbu	0.77622	1410000000000	0.731017	0.56743	1.25129
	dsu-bbk	dsunnknnknnknnknnknnknnknnkbbk	0.7762	1280000000000	0.727724	0.564859	1.06965
	dsu-bbu	dsunnknnknnknnknnknnknnknnkbbu	0.77742	1150000000000	0.734476	0.570996	0.938735
	dsu-byk	dsunnknnknnknnknnknnknnknnkbyk	0.77542	768000000000	0.767382	0.595043	0.56505
	dsu-byu	dsunnknnknnknnknnknnknnknnkbyu	0.77776	768000000000	0.773569	0.601651	0.582711
	dsk-nnk	dsknnknnknnknnknnknnknnknnknnk	0.75222	3580000000000	0.629901	0.473824	2.78156
	dsk-nnu	dsknnknnknnknnknnknnknnknnknnu	0.77628	2690000000000	0.658072	0.510848	2.45242
	dsk-dbk	dsknnknnknnknnknnknnknnknnkdbk	0.7773	2150000000000	0.696344	0.541268	2.08117
	dsk-dsk	dsknnknnknnknnknnknnknnknnkdsk	0.77266	1250000000000	0.706634	0.545988	0.936534
	dsk-dyk	dsknnknnknnknnknnknnknnknnkdyk	0.77296	1430000000000	0.707114	0.546571	1.14996
	dsk-dbu	dsknnknnknnknnknnknnknnknnkdbu	0.77588	1430000000000	0.711785	0.55226	1.1894
	dsk-nyk	dsknnknnknnknnknnknnknnknnknyk	0.77358	1610000000000	0.709523	0.548873	1.39128
	dsk-nyu	dsknnknnknnknnknnknnknnknnknyu	0.77658	1430000000000	0.70476	0.547303	1.16229
	dsk-nbk	dsknnknnknnknnknnknnknnknnknbk	0.7728	2330000000000	0.674902	0.521564	2.09188
	dsk-nbu	dsknnknnknnknnknnknnknnknnknbu	0.77462	1970000000000	0.691551	0.535689	1.76387
	dsk-bbk	dsknnknnknnknnknnknnknnknnkbbk	0.77322	1790000000000	0.691435	0.534631	1.51506
	dsk-bbu	dsknnknnknnknnknnknnknnknnkbbu	0.777	1610000000000	0.694305	0.539475	1.33542
	dsk-byk	dsknnknnknnknnknnknnknnknnkbyk	0.77416	1080000000000	0.732088	0.566753	0.832915
	dsk-byu	dsknnknnknnknnknnknnknnknnkbyu	0.7766	1080000000000	0.739767	0.574503	0.866326
	rsu-nnk	rsunnknnknnknnknnknnknnknnknnk	0.75358	2050000000000	0.683901	0.515374	1.60352
	rsu-nnu	rsunnknnknnknnknnknnknnknnknnu	0.77168	1540000000000	0.710935	0.548614	1.29509
	rsu-dbk	rsunnknnknnknnknnknnknnknnkdbk	0.77568	1230000000000	0.749088	0.581053	1.08129
	rsu-dsk	rsunnknnknnknnknnknnknnknnkdsk	0.77558	717000000000	0.766485	0.59447	0.508692
	rsu-dyk	rsunnknnknnknnknnknnknnknnkdyk	0.77512	819000000000	0.765413	0.593287	0.6175
	rsu-dbu	rsunnknnknnknnknnknnknnknnkdbu	0.77658	819000000000	0.768948	0.59715	0.628945
	rsu-nyk	rsunnknnknnknnknnknnknnknnknyk	0.77418	922000000000	0.765398	0.592556	0.734053
	rsu-nyu	rsunnknnknnknnknnknnknnknnknyu	0.77594	819000000000	0.763858	0.592708	0.617028
	rsu-nbk	rsunnknnknnknnknnknnknnknnknbk	0.77362	1330000000000	0.728871	0.563869	1.12217
	rsu-nbu	rsunnknnknnknnknnknnknnknnknbu	0.77834	1130000000000	0.747834	0.582069	0.961192
	rsu-bbk	rsunnknnknnknnknnknnknnknnkbbk	0.7773	1020000000000	0.73889	0.574339	0.795647
	rsu-bbu	rsunnknnknnknnknnknnknnknnkbbu	0.77596	922000000000	0.750381	0.582266	0.705759
	rsu-byk	rsunnknnknnknnknnknnknnknnkbyk	0.7762	614000000000	0.783072	0.60782	0.425343
	rsu-byu	rsunnknnknnknnknnknnknnknnkbyu	0.77776	614000000000	0.786085	0.611385	0.43245
	dbu-nnk	dbunnknnknnknnknnknnknnknnknnk	0.75232	4100000000000	0.582857	0.438495	2.4623
	dbu-nnu	dbunnknnknnknnknnknnknnknnknnu	0.77546	3070000000000	0.613109	0.475442	2.34144
	dbu-dbk	dbunnknnknnknnknnknnknnknnkdbk	0.7736	2460000000000	0.644417	0.498521	1.97341
	dbu-dsk	dbunnknnknnknnknnknnknnknnkdsk	0.7758	1430000000000	0.659711	0.511804	0.955189
	dbu-dyk	dbunnknnknnknnknnknnknnknnkdyk	0.77408	1640000000000	0.655512	0.507419	1.13819
	dbu-dbu	dbunnknnknnknnknnknnknnknnkdbu	0.7736	1640000000000	0.665338	0.514705	1.18868
	dbu-nyk	dbunnknnknnknnknnknnknnknnknyk	0.7746	1840000000000	0.66099	0.512003	1.3926
	dbu-nyu	dbunnknnknnknnknnknnknnknnknyu	0.77686	1640000000000	0.657099	0.510474	1.16608
	dbu-nbk	dbunnknnknnknnknnknnknnknnknbk	0.77954	2660000000000	0.627778	0.489378	2.10935
	dbu-nbu	dbunnknnknnknnknnknnknnknnknbu	0.77596	2250000000000	0.638721	0.495622	1.70098
	dbu-bbk	dbunnknnknnknnknnknnknnknnkbbk	0.77748	2050000000000	0.639511	0.497207	1.49944
	dbu-bbu	dbunnknnknnknnknnknnknnknnkbbu	0.778	1840000000000	0.647446	0.503713	1.33149
	dbu-byk	dbunnknnknnknnknnknnknnknnkbyk	0.77472	1230000000000	0.676921	0.524424	0.818505
	dbu-byu	dbunnknnknnknnknnknnknnknnkbyu	0.77612	1230000000000	0.685462	0.532001	0.855709
	dbk-nnk	dbknnknnknnknnknnknnknnknnknnk	0.75254	6140000000000	0.553014	0.416165	3.41652
	dbk-nnu	dbknnknnknnknnknnknnknnknnknnu	0.77382	4610000000000	0.580651	0.449319	3.42353
	dbk-dbk	dbknnknnknnknnknnknnknnknnkdbk	0.77698	3690000000000	0.612083	0.475576	3.09773
	dbk-dsk	dbknnknnknnknnknnknnknnknnkdsk	0.77512	2150000000000	0.628526	0.487183	1.4964
	dbk-dyk	dbknnknnknnknnknnknnknnknnkdyk	0.77592	2460000000000	0.62781	0.48713	1.83358
	dbk-dbu	dbknnknnknnknnknnknnknnknnkdbu	0.7716	2460000000000	0.630682	0.486634	1.81187
	dbk-nyk	dbknnknnknnknnknnknnknnknnknyk	0.77554	2760000000000	0.627762	0.486855	2.17315
	dbk-nyu	dbknnknnknnknnknnknnknnknnknyu	0.77172	2460000000000	0.62531	0.482564	1.75959
	dbk-nbk	dbknnknnknnknnknnknnknnknnknbk	0.77768	3990000000000	0.593975	0.461922	3.11833
	dbk-nbu	dbknnknnknnknnknnknnknnknnknbu	0.77612	3380000000000	0.609317	0.472903	2.65495
	dbk-bbk	dbknnknnknnknnknnknnknnknnkbbk	0.77348	3070000000000	0.608514	0.470673	2.2461
	dbk-bbu	dbknnknnknnknnknnknnknnknnkbbu	0.77962	2760000000000	0.61619	0.480394	2.08937
	dbk-byk	dbknnknnknnknnknnknnknnknnkbyk	0.77612	1840000000000	0.646914	0.502083	1.31289
	dbk-byu	dbknnknnknnknnknnknnknnknnkbyu	0.77484	1840000000000	0.652492	0.505577	1.33909
	dvu-nnk	dvunnknnknnknnknnknnknnknnknnk	0.75114	4100000000000	0.587189	0.441061	2.52517
	dvu-nnu	dvunnknnknnknnknnknnknnknnknnu	0.77766	3070000000000	0.61719	0.479964	2.434
	dvu-dbk	dvunnknnknnknnknnknnknnknnkdbk	0.77706	2460000000000	0.64985	0.504972	2.07107
	dvu-dsk	dvunnknnknnknnknnknnknnknnkdsk	0.77376	1430000000000	0.665113	0.514638	0.967753
	dvu-dyk	dvunnknnknnknnknnknnknnknnkdyk	0.77828	1640000000000	0.664893	0.517473	1.21924
	dvu-dbu	dvunnknnknnknnknnknnknnknnkdbu	0.77368	1640000000000	0.671278	0.519354	1.22176
	dvu-nyk	dvunnknnknnknnknnknnknnknnknyk	0.77398	1840000000000	0.666546	0.515893	1.42366
	dvu-nyu	dvunnknnknnknnknnknnknnknnknyu	0.7737	1640000000000	0.660688	0.511174	1.16393
	dvu-nbk	dvunnknnknnknnknnknnknnknnknbk	0.7749	2660000000000	0.630716	0.488742	2.08122
	dvu-nbu	dvunnknnknnknnknnknnknnknnknbu	0.77414	2250000000000	0.650191	0.503339	1.78282
	dvu-bbk	dvunnknnknnknnknnknnknnknnkbbk	0.77774	2050000000000	0.645515	0.502043	1.54839
	dvu-bbu	dvunnknnknnknnknnknnknnknnkbbu	0.77562	1840000000000	0.650373	0.504442	1.33154
	dvu-byk	dvunnknnknnknnknnknnknnknnkbyk	0.77694	1230000000000	0.685226	0.532379	0.858817
	dvu-byu	dvunnknnknnknnknnknnknnknnkbyu	0.7769	1230000000000	0.691294	0.537066	0.880425
	dvk-nnk	dvknnknnknnknnknnknnknnknnknnk	0.70758	6140000000000	0.546808	0.38691	1.80347
	dvk-nnu	dvknnknnknnknnknnknnknnknnknnu	0.73142	4610000000000	0.575701	0.421079	2.28043
	dvk-dbk	dvknnknnknnknnknnknnknnknnkdbk	0.73348	3690000000000	0.608844	0.446575	2.20198
	dvk-dsk	dvknnknnknnknnknnknnknnknnkdsk	0.73524	2150000000000	0.627888	0.461648	1.13117
	dvk-dyk	dvknnknnknnknnknnknnknnknnkdyk	0.73032	2460000000000	0.622122	0.454348	1.28354
	dvk-dbu	dvknnknnknnknnknnknnknnknnkdbu	0.72934	2460000000000	0.630635	0.459947	1.34757
	dvk-nyk	dvknnknnknnknnknnknnknnknnknyk	0.7328	2760000000000	0.626012	0.458742	1.59569
	dvk-nyu	dvknnknnknnknnknnknnknnknnknyu	0.7305	2460000000000	0.623874	0.45574	1.30061
	dvk-nbk	dvknnknnknnknnknnknnknnknnknbk	0.73316	3990000000000	0.592513	0.434407	2.17289
	dvk-nbu	dvknnknnknnknnknnknnknnknnknbu	0.73068	3380000000000	0.608163	0.444373	1.87705
	dvk-bbk	dvknnknnknnknnknnknnknnknnkbbk	0.72978	3070000000000	0.607487	0.443332	1.60455
	dvk-bbu	dvknnknnknnknnknnknnknnknnkbbu	0.73278	2760000000000	0.61154	0.448124	1.44444
	dvk-byk	dvknnknnknnknnknnknnknnknnkbyk	0.73288	1840000000000	0.647121	0.474262	0.989043
	dvk-byu	dvknnknnknnknnknnknnknnknnkbyu	0.73338	1840000000000	0.655318	0.480597	1.03922
	nvu-nnk	nvunnknnknnknnknnknnknnknnknnk	0.74826	5630000000000	0.552546	0.413448	2.85795
	nvu-nnu	nvunnknnknnknnknnknnknnknnknnu	0.77706	4220000000000	0.581473	0.451839	3.09134
	nvu-dbk	nvunnknnknnknnknnknnknnknnkdbk	0.77504	3380000000000	0.616886	0.478111	2.75873
	nvu-dsk	nvunnknnknnknnknnknnknnknnkdsk	0.77718	1970000000000	0.627592	0.487752	1.32304
	nvu-dyk	nvunnknnknnknnknnknnknnknnkdyk	0.77398	2250000000000	0.629611	0.487306	1.59987
	nvu-dbu	nvunnknnknnknnknnknnknnknnkdbu	0.77282	2250000000000	0.637194	0.492436	1.65451
	nvu-nyk	nvunnknnknnknnknnknnknnknnknyk	0.77878	2530000000000	0.633438	0.493309	2.00758
	nvu-nyu	nvunnknnknnknnknnknnknnknnknyu	0.7757	2250000000000	0.633021	0.491034	1.64776
	nvu-nbk	nvunnknnknnknnknnknnknnknnknbk	0.7743	3660000000000	0.596408	0.461799	2.71882
	nvu-nbu	nvunnknnknnknnknnknnknnknnknbu	0.77474	3100000000000	0.612416	0.474463	2.35451
	nvu-bbk	nvunnknnknnknnknnknnknnknnkbbk	0.7754	2820000000000	0.612725	0.475107	2.05574
	nvu-bbu	nvunnknnknnknnknnknnknnknnkbbu	0.77676	2530000000000	0.620329	0.481847	1.84345
	nvu-byk	nvunnknnknnknnknnknnknnknnkbyk	0.77612	1690000000000	0.65766	0.510423	1.21769
	nvu-byu	nvunnknnknnknnknnknnknnknnkbyu	0.77538	1690000000000	0.663903	0.514777	1.24828
	Position 1 - Position 9
	codons	Insert sequence	Fraction translated ORFs	Peptide diversity	Average model call	Predicted modification efficiency	Mshort library design score
	nnk-nnk	nnknnknnknnknnknnknnknnknnk	0.7527	512000000000	0.421227	0.317057	0
	nsu-nnk	nsunnknnknnknnknnknnknnknnk	0.77596	179200000000	0.543245	0.421537	2.26443
	nsu-nnu	nsunnknnknnknnknnknnknnknnu	0.80224	134400000000	0.573481	0.460069	2.11636
	nsu-dbk	nsunnknnknnknnknnknnknnkdbk	0.79942	107520000000	0.600917	0.480385	1.72036
	nsu-dsk	nsunnknnknnknnknnknnknnkdsk	0.80072	62720000000	0.618494	0.49524	0.838221
	nsu-dyk	nsunnknnknnknnknnknnknnkdyk	0.79988	71680000000	0.617713	0.494097	1.01594
	nsu-dbu	nsunnknnknnknnknnknnknnkdbu	0.80234	71680000000	0.622714	0.499628	1.05252
	nsu-nyk	nsunnknnknnknnknnknnknnknyk	0.80116	80640000000	0.619611	0.496407	1.23103
	nsu-nyu	nsunnknnknnknnknnknnknnknyu	0.79658	71680000000	0.618235	0.492474	1.0004
	nsu-nbk	nsunnknnknnknnknnknnknnknbk	0.79794	116480000000	0.580791	0.463436	1.7337
	nsu-nbu	nsunnknnknnknnknnknnknnknbu	0.80112	98560000000	0.597153	0.478391	1.49618
	nsu-bbk	nsunnknnknnknnknnknnknnkbbk	0.80132	89600000000	0.599557	0.480437	1.3138
	nsu-bbu	nsunnknnknnknnknnknnknnkbbu	0.80526	80640000000	0.606247	0.488186	1.18363
	nsu-byk	nsunnknnknnknnknnknnknnkbyk	0.79904	53760000000	0.643607	0.514268	0.733896
	nsu-byu	nsunnknnknnknnknnknnknnkbyu	0.79718	53760000000	0.650603	0.518647	0.747575
	nsk-nnk	nsknnknnknnknnknnknnknnknnk	0.77362	204800000000	0.517101	0.400039	2.18742
	nsk-nnu	nsknnknnknnknnknnknnknnknnu	0.80168	153600000000	0.542543	0.434946	2.12923
	nsk-dbk	nsknnknnknnknnknnknnknnkdbk	0.79948	122880000000	0.571078	0.456565	1.79554
	nsk-dsk	nsknnknnknnknnknnknnknnkdsk	0.80354	71680000000	0.590838	0.474762	0.911201
	nsk-dyk	nsknnknnknnknnknnknnknnkdyk	0.79526	81920000000	0.58653	0.466444	1.0383
	nsk-dbu	nsknnknnknnknnknnknnknnkdbu	0.80266	81920000000	0.59324	0.47617	1.12137
	nsk-nyk	nsknnknnknnknnknnknnknnknyk	0.80014	92160000000	0.591236	0.473071	1.30583
	nsk-nyu	nsknnknnknnknnknnknnknnknyu	0.79904	81920000000	0.588974	0.470614	1.0749
	nsk-nbk	nsknnknnknnknnknnknnknnknbk	0.80252	133120000000	0.553586	0.444264	1.85661
	nsk-nbu	nsknnknnknnknnknnknnknnknbu	0.79796	112640000000	0.568413	0.453571	1.53761
	nsk-bbk	nsknnknnknnknnknnknnknnkbbk	0.79946	102400000000	0.574173	0.459029	1.38998
	nsk-bbu	nsknnknnknnknnknnknnknnkbbu	0.80244	92160000000	0.577852	0.463691	1.23262
	nsk-byk	nsknnknnknnknnknnknnknnkbyk	0.80052	61440000000	0.617704	0.494484	0.808942
	nsk-byu	nsknnknnknnknnknnknnknnkbyu	0.7999	61440000000	0.619494	0.495533	0.81278
	nbk-nnk	nbknnknnknnknnknnknnknnknnk	0.77188	332800000000	0.438594	0.338542	1.16919
	nbk-nnu	nbknnknnknnknnknnknnknnknnu	0.79942	249600000000	0.465306	0.371975	2.046
	nbk-dbk	nbknnknnknnknnknnknnknnkdbk	0.80308	199680000000	0.490009	0.393516	2.05225
	nbk-dsk	nbknnknnknnknnknnknnknnkdsk	0.79762	116480000000	0.507503	0.404795	1.03853
	nbk-dyk	nbknnknnknnknnknnknnknnkdyk	0.8013	133120000000	0.504631	0.404361	1.27131
	nbk-dbu	nbknnknnknnknnknnknnknnkdbu	0.8058	133120000000	0.513882	0.414086	1.42485
	nbk-nyk	nbknnknnknnknnknnknnknnknyk	0.80058	149760000000	0.511331	0.409361	1.60171
	nbk-nyu	nbknnknnknnknnknnknnknnknyu	0.80106	133120000000	0.50781	0.406786	1.30604
	nbk-nbk	nbknnknnknnknnknnknnknnknbk	0.80096	216320000000	0.473362	0.379144	1.87165
	nbk-nbu	nbknnknnknnknnknnknnknnknbu	0.80344	183040000000	0.490002	0.393687	1.80639
	nbk-bbk	nbknnknnknnknnknnknnknnkbbk	0.79958	166400000000	0.490531	0.392219	1.52468
	nbk-bbu	nbknnknnknnknnknnknnknnkbbu	0.80108	149760000000	0.497306	0.398382	1.41252
	nbk-byk	nbknnknnknnknnknnknnknnkbyk	0.80058	99840000000	0.531179	0.425251	1.02195
	nbk-byu	nbknnknnknnknnknnknnknnkbyu	0.80256	99840000000	0.537573	0.431434	1.08436
	dsu-nnk	dsunnknnknnknnknnknnknnknnk	0.7774	128000000000	0.598208	0.465047	1.94166
	dsu-nnu	dsunnknnknnknnknnknnknnknnu	0.79922	96000000000	0.629108	0.502796	1.64995
	dsu-dbk	dsunnknnknnknnknnknnknnkdbk	0.8031	76800000000	0.662404	0.531977	1.37605
	dsu-dsk	dsunnknnknnknnknnknnknnkdsk	0.79882	44800000000	0.684099	0.546472	0.649192
	dsu-dyk	dsunnknnknnknnknnknnknnkdyk	0.80078	51200000000	0.674381	0.540031	0.773732
	dsu-dbu	dsunnknnknnknnknnknnknnkdbu	0.80234	51200000000	0.686107	0.550491	0.812397
	dsu-nyk	dsunnknnknnknnknnknnknnknyk	0.80036	57600000000	0.683448	0.547004	0.951374
	dsu-nyu	dsunnknnknnknnknnknnknnknyu	0.80196	51200000000	0.680327	0.545595	0.794792
	dsu-nbk	dsunnknnknnknnknnknnknnknbk	0.80106	83200000000	0.643769	0.515697	1.4286
	dsu-nbu	dsunnknnknnknnknnknnknnknbu	0.79978	70400000000	0.657407	0.525781	1.1656
	dsu-bbk	dsunnknnknnknnknnknnknnkbbk	0.7997	64000000000	0.659949	0.527761	1.01975
	dsu-bbu	dsunnknnknnknnknnknnknnkbbu	0.80054	57600000000	0.668328	0.535023	0.902108
	dsu-byk	dsunnknnknnknnknnknnknnkbyk	0.8009	38400000000	0.700766	0.561243	0.550487
	dsu-byu	dsunnknnknnknnknnknnknnkbyu	0.80336	38400000000	0.704494	0.565963	0.563714
	dsk-nnk	dsknnknnknnknnknnknnknnknnk	0.77454	179200000000	0.562255	0.435489	2.55978
	dsk-nnu	dsknnknnknnknnknnknnknnknnu	0.79844	134400000000	0.592505	0.473079	2.29251
	dsk-dbk	dsknnknnknnknnknnknnknnkdbk	0.80116	107520000000	0.620472	0.497097	1.90258
	dsk-dsk	dsknnknnknnknnknnknnknnkdsk	0.7997	62720000000	0.642124	0.513507	0.922386
	dsk-dyk	dsknnknnknnknnknnknnknnkdyk	0.80064	71680000000	0.638666	0.511342	1.11649
	dsk-dbu	dsknnknnknnknnknnknnknnkdbu	0.79896	71680000000	0.647322	0.517185	1.14644
	dsk-nyk	dsknnknnknnknnknnknnknnknyk	0.79796	80640000000	0.643111	0.513177	1.33808
	dsk-nyu	dsknnknnknnknnknnknnknnknyu	0.80216	71680000000	0.638458	0.512145	1.1243
	dsk-nbk	dsknnknnknnknnknnknnknnknbk	0.80054	116480000000	0.603383	0.483033	1.97541
	dsk-nbu	dsknnknnknnknnknnknnknnknbu	0.7977	98560000000	0.621068	0.495426	1.64358
	dsk-bbk	dsknnknnknnknnknnknnknnkbbk	0.8	89600000000	0.617813	0.49425	1.42136
	dsk-bbu	dsknnknnknnknnknnknnknnkbbu	0.80138	80640000000	0.628556	0.503712	1.28169
	dsk-byk	dsknnknnknnknnknnknnknnkbyk	0.80202	53760000000	0.661955	0.530901	0.800248
	dsk-byu	dsknnknnknnknnknnknnknnkbyu	0.80026	53760000000	0.671099	0.537054	0.820567
	rsu-nnk	rsunnknnknnknnknnknnknnknnk	0.7796	102400000000	0.612981	0.47788	1.51623
	rsu-nnu	rsunnknnknnknnknnknnknnknnu	0.79858	76800000000	0.644552	0.514726	1.25493
	rsu-dbk	rsunnknnknnknnknnknnknnkdbk	0.80168	61440000000	0.675166	0.541267	1.02446
	rsu-dsk	rsunnknnknnknnknnknnknnkdsk	0.79936	35840000000	0.69583	0.556219	0.484751
	rsu-dyk	rsunnknnknnknnknnknnknnkdyk	0.79952	40960000000	0.693965	0.554839	0.589013
	rsu-dbu	rsunnknnknnknnknnknnknnkdbu	0.7989	40960000000	0.699564	0.558882	0.59833
	rsu-nyk	rsunnknnknnknnknnknnknnknyk	0.80016	46080000000	0.695996	0.556908	0.709802
	rsu-nyu	rsunnknnknnknnknnknnknnknyu	0.80116	40960000000	0.693912	0.555935	0.593548
	rsu-nbk	rsunnknnknnknnknnknnknnknbk	0.80306	66560000000	0.658555	0.528859	1.09404
	rsu-nbu	rsunnknnknnknnknnknnknnknbu	0.80068	56320000000	0.674122	0.539756	0.891379
	rsu-bbk	rsunnknnknnknnknnknnknnkbbk	0.8028	51200000000	0.672969	0.540259	0.777456
	rsu-bbu	rsunnknnknnknnknnknnknnkbbu	0.80212	46080000000	0.678971	0.544616	0.675901
	rsu-byk	rsunnknnknnknnknnknnknnkbyk	0.80406	30720000000	0.718816	0.577972	0.423374
	rsu-byu	rsunnknnknnknnknnknnknnkbyu	0.80096	30720000000	0.721431	0.577838	0.420712
	dbu-nnk	dbunnknnknnknnknnknnknnknnk	0.77754	204800000000	0.513086	0.398945	2.175
	dbu-nnu	dbunnknnknnknnknnknnknnknnu	0.8001	153600000000	0.542756	0.434259	2.11057
	dbu-dbk	dbunnknnknnknnknnknnknnkdbk	0.80314	122880000000	0.569521	0.457405	1.81877
	dbu-dsk	dbunnknnknnknnknnknnknnkdsk	0.80004	71680000000	0.596969	0.477599	0.92154
	dbu-dyk	dbunnknnknnknnknnknnknnkdyk	0.8024	81920000000	0.583646	0.468318	1.06551
	dbu-dbu	dbunnknnknnknnknnknnknnkdbu	0.80312	81920000000	0.592924	0.476189	1.12247
	dbu-nyk	dbunnknnknnknnknnknnknnknyk	0.79786	92160000000	0.587205	0.468507	1.26222
	dbu-nyu	dbunnknnknnknnknnknnknnknyu	0.80118	81920000000	0.582603	0.46677	1.0522
	dbu-nbk	dbunnknnknnknnknnknnknnknbk	0.80068	133120000000	0.550898	0.441093	1.8041
	dbu-nbu	dbunnknnknnknnknnknnknnknbu	0.8	112640000000	0.568069	0.454455	1.55352
	dbu-bbk	dbunnknnknnknnknnknnknnkbbk	0.80444	102400000000	0.569446	0.458085	1.39367
	dbu-bbu	dbunnknnknnknnknnknnknnkbbu	0.80438	92160000000	0.574309	0.461962	1.22251
	dbu-byk	dbunnknnknnknnknnknnknnkbyk	0.79854	61440000000	0.611745	0.488503	0.778772
	dbu-byu	dbunnknnknnknnknnknnknnkbyu	0.80132	61440000000	0.611653	0.490129	0.790269
	dbk-nnk	dbknnknnknnknnknnknnknnknnk	0.77816	307200000000	0.488496	0.380128	3.08124
	dbk-nnu	dbknnknnknnknnknnknnknnknnu	0.80212	230400000000	0.511015	0.409895	3.08299
	dbk-dbk	dbknnknnknnknnknnknnknnkdbk	0.79912	184320000000	0.540142	0.431638	2.70739
	dbk-dsk	dbknnknnknnknnknnknnknnkdsk	0.80036	107520000000	0.558857	0.447287	1.37415
	dbk-dyk	dbknnknnknnknnknnknnknnkdyk	0.80166	122880000000	0.554033	0.444146	1.64239
	dbk-dbu	dbknnknnknnknnknnknnknnkdbu	0.80256	122880000000	0.557319	0.447282	1.68575
	dbk-nyk	dbknnknnknnknnknnknnknnknyk	0.80006	138240000000	0.555874	0.444732	1.96292
	dbk-nyu	dbknnknnknnknnknnknnknnknyu	0.79978	122880000000	0.556973	0.445456	1.65348
	dbk-nbk	dbknnknnknnknnknnknnknnknbk	0.79802	199680000000	0.520905	0.415692	2.6225
	dbk-nbu	dbknnknnknnknnknnknnknnknbu	0.7984	168960000000	0.538695	0.430094	2.34094
	dbk-bbk	dbknnknnknnknnknnknnknnkbbk	0.80108	153600000000	0.537013	0.43019	2.04104
	dbk-bbu	dbknnknnknnknnknnknnknnkbbu	0.80272	138240000000	0.544502	0.437082	1.85452
	dbk-byk	dbknnknnknnknnknnknnknnkbyk	0.79702	92160000000	0.580184	0.462418	1.20956
	dbk-byu	dbknnknnknnknnknnknnknnkbyu	0.8002	92160000000	0.58233	0.465981	1.24663
	dvu-nnk	dvunnknnknnknnknnknnknnknnk	0.77418	204800000000	0.523123	0.404991	2.32048
	dvu-nnu	dvunnknnknnknnknnknnknnknnu	0.80196	153600000000	0.550208	0.441244	2.24416
	dvu-dbk	dvunnknnknnknnknnknnknnkdbk	0.80054	122880000000	0.578905	0.463437	1.88772
	dvu-dsk	dvunnknnknnknnknnknnknnkdsk	0.8016	71680000000	0.600922	0.481699	0.947843
	dvu-dyk	dvunnknnknnknnknnknnknnkdyk	0.80164	81920000000	0.59414	0.476287	1.12006
	dvu-dbu	dvunnknnknnknnknnknnknnkdbu	0.80144	81920000000	0.602732	0.483053	1.16722
	dvu-nyk	dvunnknnknnknnknnknnknnknyk	0.80072	92160000000	0.596469	0.477605	1.34524
	dvu-nyu	dvunnknnknnknnknnknnknnknyu	0.80336	81920000000	0.592978	0.476375	1.12429
	dvu-nbk	dvunnknnknnknnknnknnknnknbk	0.80062	133120000000	0.56073	0.448932	1.91791
	dvu-nbu	dvunnknnknnknnknnknnknnknbu	0.80082	112640000000	0.5769	0.461993	1.64127
	dvu-bbk	dvunnknnknnknnknnknnknnkbbk	0.80054	102400000000	0.58177	0.46573	1.45854
	dvu-bbu	dvunnknnknnknnknnknnknnkbbu	0.80142	92160000000	0.586737	0.470223	1.28507
	dvu-byk	dvunnknnknnknnknnknnknnkbyk	0.80192	61440000000	0.621229	0.498176	0.827941
	dvu-byu	dvunnknnknnknnknnknnknnkbyu	0.80338	61440000000	0.625114	0.502204	0.848666
	dvk-nnk	dvknnknnknnknnknnknnknnknnk	0.72894	307200000000	0.490001	0.357181	1.77721
	dvk-nnu	dvknnknnknnknnknnknnknnknnu	0.7581	230400000000	0.516121	0.391271	2.26444
	dvk-dbk	dvknnknnknnknnknnknnknnkdbk	0.75474	184320000000	0.543285	0.410039	2.01657
	dvk-dsk	dvknnknnknnknnknnknnknnkdsk	0.75474	107520000000	0.563949	0.425635	1.04914
	dvk-dyk	dvknnknnknnknnknnknnknnkdyk	0.75568	122880000000	0.5574	0.421216	1.23194
	dvk-dbu	dvknnknnknnknnknnknnknnkdbu	0.75456	122880000000	0.562417	0.424378	1.26651
	dvk-nyk	dvknnknnknnknnknnknnknnknyk	0.75862	138240000000	0.562478	0.426707	1.55653
	dvk-nyu	dvknnknnknnknnknnknnknnknyu	0.75624	122880000000	0.561072	0.424305	1.26988
	dvk-nbk	dvknnknnknnknnknnknnknnknbk	0.75394	199680000000	0.524846	0.395703	1.92018
	dvk-nbu	dvknnknnknnknnknnknnknnknbu	0.75684	168960000000	0.541593	0.409899	1.77455
	dvk-bbk	dvknnknnknnknnknnknnknnkbbk	0.7554	153600000000	0.543815	0.410798	1.54861
	dvk-bbu	dvknnknnknnknnknnknnknnkbbu	0.75604	138240000000	0.550475	0.416181	1.39993
	dvk-byk	dvknnknnknnknnknnknnknnkbyk	0.75458	92160000000	0.583506	0.440302	0.94472
	dvk-byu	dvknnknnknnknnknnknnknnkbyu	0.75728	92160000000	0.590295	0.447018	1.00155
	nvu-nnk	nvunnknnknnknnknnknnknnknnk	0.77628	281600000000	0.489364	0.379884	2.684
	nvu-nnu	nvunnknnknnknnknnknnknnknnu	0.80216	211200000000	0.517515	0.41513	2.85852
	nvu-dbk	nvunnknnknnknnknnknnknnkdbk	0.7987	168960000000	0.545445	0.435647	2.45731
	nvu-dsk	nvunnknnknnknnknnknnknnkdsk	0.80022	98560000000	0.566905	0.453648	1.26459
	nvu-dyk	nvunnknnknnknnknnknnknnkdyk	0.80058	112640000000	0.564231	0.451712	1.52416
	nvu-dbu	nvunnknnknnknnknnknnknnkdbu	0.80388	112640000000	0.567594	0.456278	1.58559
	nvu-nyk	nvunnknnknnknnknnknnknnknyk	0.79946	126720000000	0.569384	0.455199	1.86188
	nvu-nyu	nvunnknnknnknnknnknnknnknyu	0.80304	112640000000	0.566193	0.454675	1.56488
	nvu-nbk	nvunnknnknnknnknnknnknnknbk	0.79894	183040000000	0.529464	0.42301	2.47664
	nvu-nbu	nvunnknnknnknnknnknnknnknbu	0.79802	154880000000	0.547087	0.436586	2.17094
	nvu-bbk	nvunnknnknnknnknnknnknnkbbk	0.80002	140800000000	0.545982	0.436796	1.89214
	nvu-bbu	nvunnknnknnknnknnknnknnkbbu	0.80036	126720000000	0.557128	0.445903	1.73951
	nvu-byk	nvunnknnknnknnknnknnknnkbyk	0.80112	84480000000	0.591823	0.474122	1.15589
	nvu-byu	nvunnknnknnknnknnknnknnkbyu	0.80064	84480000000	0.595512	0.476791	1.17448
	Position 1 - Position 10 - Position 11
	codons	Insert sequence	Fraction translated ORFs	Peptide diversity	Average model call	Predicted modification efficiency	Mlong library design score
	dsk-nnk-nnu	dsknnknnknnknnknnknnknnknnknnknnu	0.7505	53760000000000	0.700132	0.525449	1.92158
	dsk-nnu-nnu	dsknnknnknnknnknnknnknnknnknnunnu	0.7799	40320000000000	0.707621	0.551874	1.86571
	dsk-dbk-nnu	dsknnknnknnknnknnknnknnknnkdbknnu	0.7728	32256000000000	0.755998	0.584235	1.86428
	dsk-dsk-nnu	dsknnknnknnknnknnknnknnknnkdsknnu	0.7772	18816000000000	0.747146	0.580682	1.06802
	dsk-dyk-nnu	dsknnknnknnknnknnknnknnknnkdyknnu	0.7766	21504000000000	0.761133	0.591096	1.30619
	dsk-dbu-nnu	dsknnknnknnknnknnknnknnknnkdbunnu	0.7732	21504000000000	0.763818	0.590584	1.29619
	dsk-nyk-nnu	dsknnknnknnknnknnknnknnknnknyknnu	0.7719	24192000000000	0.753043	0.581274	1.36925
	dsk-nyu-nnu	dsknnknnknnknnknnknnknnknnknyunnu	0.7758	21504000000000	0.754039	0.584983	1.25387
	dsk-nbk-nnu	dsknnknnknnknnknnknnknnknnknbknnu	0.7721	34944000000000	0.742752	0.573479	1.87564
	dsk-nbu-nnu	dsknnknnknnknnknnknnknnknnknbunnu	0.7819	29568000000000	0.746457	0.583655	1.72239
	dsk-bbk-nnu	dsknnknnknnknnknnknnknnknnkbbknnu	0.7787	26880000000000	0.735913	0.573055	1.45084
	dsk-bbu-nnu	dsknnknnknnknnknnknnknnknnkbbunnu	0.777	24192000000000	0.754631	0.586348	1.42554
	dsk-byk-nnu	dsknnknnknnknnknnknnknnknnkbyknnu	0.7741	16128000000000	0.756362	0.5855	0.941544
	dsk-byu-nnu	dsknnknnknnknnknnknnknnknnkbyunnu	0.7796	16128000000000	0.756685	0.589912	0.975947

## Sheet: Table S6. Top100 selection hits
	IRAK4 selection pulldown (+)					IRAK4 selection pulldown (-)					TLR10 selection pulldown (+)					TLR10 selection pulldown (-)
	#	Random insert sequence	Raw reads	Library fraction		#	Random insert sequence	Raw reads	Library fraction		#	Random insert sequence	Raw reads	Library fraction		#	Random insert sequence	Raw reads	Library fraction
	1	SMLFKRRIYK	22521	0.2107		1	SMKRQFITWHWT	50248	0.37623		1	SNIVWCGQGIIG	16419	0.16847		1	TNPYGGNVGW	28345	0.23765
	2	SLLWKRRIMK	19248	0.1801		2	SMLFKRRIYK	22079	0.16532		2	SRTNRFGGHMAS	16419	0.16847		2	CISFWLQRKVAF	11388	0.09548
	3	SLLWRRRVYK	8519	0.0797		3	SMHRRYITWRWT	15412	0.1154		3	TNPYGGNVGW	13980	0.14344		3	TIRFTNQNKIAF	11292	0.09468
	4	SLLYKRRIYK	4704	0.044		4	SLLWKRRIMK	8762	0.06561		4	ASINRYGGNAAS	7526	0.07722		4	SNIVWCGQGIIG	9156	0.07677
	5	TMLWKRRIYR	4661	0.0436		5	SLLWRRRVYK	6174	0.04623		5	AVRNKYGGNAAS	5293	0.05431		5	ASINRYGGNAAS	4957	0.04156
	6	SVLWKRRIWK	3569	0.0334		6	TMLWKRRIYR	3881	0.02906		6	SNSNRYGGLITS	4431	0.04546		6	SMLFRLANKIAF	4812	0.04035
	7	TLCWKRRTWK	2745	0.0257		7	SLLYKRRIYK	3431	0.02569		7	TIRFTNQNKIAF	3740	0.03837		7	SIWFPLQRKIAA	3115	0.02612
	8	TLCWRRRNYK	2567	0.024		8	SVLWKRRIWK	2704	0.02025		8	SVCVYQHQGIRG	3411	0.035		8	CVFFPHLNKIAL	2623	0.02199
	9	SILWKKRVWK	1700	0.0159		9	TLCWKRRTWK	2408	0.01803		9	GTGLNRYGGINY	2231	0.02289		9	ALLIKQTNMLYC	2188	0.01834
	10	TQRVRNRCYK	1424	0.0133		10	SRLWRRRIYH	1900	0.01423		10	ALLIKQTNMLYC	2215	0.02273		10	WPGSMARDSIS	2179	0.01827
	11	SQRWRNRNYR	1364	0.0128		11	TLCWRRRNYK	1518	0.01137		11	TLHFRRQNKIAY	1927	0.01977		11	CNPYRGNIGW	1871	0.01569
	12	SVLWKRRIAK	1112	0.0104		12	SVLWKRRIAK	1441	0.01079		12	TNPYGGNITM	1427	0.01464		12	TMLFRLQSKLAI	1571	0.01317
	13	SRLWRRRIYH	985	0.0092		13	SQRWRNRNYR	1401	0.01049		13	WPGSMARDSIS	1282	0.01315		13	AINFELTNKIAF	1556	0.01305
	14	RTYWKRRCYA	814	0.0076		14	SILWKKRVWK	1218	0.00912		14	STIVFTFQCIKG	1142	0.01172		14	AVRNKYGGNAAS	1475	0.01237
	15	TQYWKRRIYN	748	0.007		15	AMSLYWARRRPH	1144	0.00857		15	AINFELTNKIAF	804	0.00825		15	TLHFRRQNKIAY	1314	0.01102
	16	TQRWRARNYK	624	0.0058		16	SVRWKRRDYR	903	0.00676		16	IGRVMIKSS	778	0.00798		16	SVCVYQHQGIRG	1149	0.00963
	17	SIVWKRRIYR	541	0.0051		17	TQRVRNRCYK	584	0.00437		17	SRTIYRCQSIRG	777	0.00797		17	TNPYGGNITM	1132	0.00949
	18	SLLWKQRVWK	525	0.0049		18	TQRWRARNYK	576	0.00431		18	SIWFPLQRKIAA	727	0.00746		18	TMMFPHQRKLAF	1056	0.00885
	19	SMLWKRKIWG	498	0.0047		19	RTYWKRRCYA	444	0.00332		19	IGNVCVVSS	660	0.00677		19	SRTNRFGGHMAS	995	0.00834
	20	SVRWKRRDYR	492	0.0046		20	SLLWKQRVWK	433	0.00324		20	CNPYRGNIGW	614	0.0063		20	STIVFTFQCIKG	919	0.00771
	21	STRWKNRIYR	433	0.0041		21	STRWKNRIYR	390	0.00292		21	RNPYSGNIAI	543	0.00557		21	GTGLNRYGGINY	882	0.00739
	22	SLLWKRRCYN	409	0.0038		22	TADGLILTPWVT	375	0.00281		22	TMMFPRLGKVAY	515	0.00528		22	IGRVMIKSS	870	0.00729
	23	SVLWRKRIYR	391	0.0037		23	TQYWKRRIYN	322	0.00241		23	SVPFPLQRKLVF	482	0.00495		23	SKIIWSNQAIRG	798	0.00669
	24	SILWKKHIYK	369	0.0035		24	SIVWKRRIYR	289	0.00216		24	TMQFPLQRRMAI	456	0.00468		24	IGLVRVVSS	785	0.00658
	25	TMLWKRRIHA	323	0.003		25	SQRWRCRNYQ	267	0.002		25	STHIYSKQGIRG	409	0.0042		25	SITFQTLNKIAY	714	0.00599
	26	SVLWKKRVWQ	318	0.003		26	SMLWKRKIWG	237	0.00177		26	SMLVWKGQSIRG	408	0.00419		26	SVVVWHAQPIMG	714	0.00599
	27	SLLWRKRIYR	312	0.0029		27	SLLWKRRCYN	230	0.00172		27	SIVFHLTNKMAF	391	0.00401		27	CITFQLTRKVAF	661	0.00554
	28	AMSLYWARRRPH	304	0.0028		28	SVLWRKRIYR	191	0.00143		28	SIMFALQQKLLF	389	0.00399		28	SNSNRYGGLITS	582	0.00488
	29	SLYWKSRIWR	283	0.0026		29	SVLWKKRVWQ	186	0.00139		29	IGSVFIKSS	356	0.00365		29	IGNVCVVSS	475	0.00398
	30	SQRYRNRNYQ	242	0.0023		30	TMLWKRRIHA	181	0.00136		30	IGRLYIKSS	304	0.00312		30	CMIFHTQLKIAF	470	0.00394
	31	SIFWRRRIYK	228	0.0021		31	TLLWKRRIYK	176	0.00132		31	VGRVYIKSS	251	0.00258		31	SIVFHLTNKMAF	462	0.00387
	32	TLLWKRRIYK	207	0.0019		32	SQRYKQRCYK	160	0.0012		32	TYWKACAMSHIP	231	0.00237		32	VGRVYIKSS	434	0.00364
	33	SQRYKQRCYK	182	0.0017		33	SLLWRKRIYR	146	0.00109		33	GCLHGNVPVYY	218	0.00224		33	RMMFHLLNQIAY	427	0.00358
	34	SMLWGRRIYR	168	0.0016		34	SMQRKTIHWKWT	145	0.00109		34	AKLIYRTQGIMG	206	0.00211		34	CESCCYVIDFEF	409	0.00343
	35	TQRWKRRNYT	136	0.0013		35	RLLWRRRNYA	142	0.00106		35	AVEFRLQRAIAY	159	0.00163		35	TILFSLQNVRAF	394	0.0033
	36	SVLWKRKIHN	125	0.0012		36	SVLWKRKIHN	137	0.00103		36	TILFSLQNVRAF	134	0.00137		36	IGSVFIKSS	375	0.00314
	37	RMLWKRRMWH	118	0.0011		37	SILWKKHIYK	124	0.00093		37	SSPNRYGGNVNT	119	0.00122		37	TMMFPRLGKVAY	351	0.00294
	38	SQRWRCRNYQ	116	0.0011		38	SLYWKSRIWR	96	0.00072		38	IGLVRIKSS	117	0.0012		38	SVEVWVNQKIRG	343	0.00288
	39	RLLWRRRNYA	98	0.0009		39	SQRYRNRNYQ	85	0.00064		39	SIMIYCNQKIRG	111	0.00114		39	IGRLFVKSS	339	0.00284
	40	SLLWKKRMYK	95	0.0009		40	TQRWKRRNYT	80	0.0006		40	STLIYKLQCILG	78	0.0008		40	RILFARQNLAAF	338	0.00283
	41	RILWRRRRYH	95	0.0009		41	SQLWNRRLYK	79	0.00059		41	LGNVYIRSS	73	0.00075		41	ALKFELLRKVAF	332	0.00278
	42	AIRWKNRNYK	95	0.0009		42	SLLWKRRVYC	76	0.00057		42	RIETARLVIL	72	0.00074		42	GCLHGNVPVYY	324	0.00272
	43	SQLWNRRLYK	93	0.0009		43	CQRWKRRCYM	71	0.00053		43	TMFFRRQNAMAL	72	0.00074		43	SKIIIRGQGIRG	284	0.00238
	44	SQRYKRRNYK	92	0.0009		44	AQRWRRRCYH	68	0.00051		44	SIYFEKAEKVAF	69	0.00071		44	SLELKHIVFH	265	0.00222
	45	AQRWRRRCYH	85	0.0008		45	AMLWKRRLWR	68	0.00051		45	SMCVWARQKIVG	69	0.00071		45	IGRVWVQSS	250	0.0021
	46	SLLWKRRVYC	78	0.0007		46	ARLWRRRIYQ	66	0.00049		46	FVLNGRYLVM	68	0.0007		46	SMLVWKGQSIRG	248	0.00208
	47	CQRWKRRCYM	76	0.0007		47	SIFWRRRIYK	64	0.00048		47	TIKFPRLQMLAI	64	0.00066		47	TMQFPLQRRMAI	241	0.00202
	48	TLLWKRRNWA	76	0.0007		48	RILWRRRRYH	59	0.00044		48	SVSFPLQRKLVF	63	0.00065		48	TCFSHYLIM	237	0.00199
	49	SVFWNRRIYK	68	0.0006		49	RLCWKRRNWT	59	0.00044		49	AQMYPIQNKIAF	62	0.00064		49	GLLHGNVPTWI	232	0.00195
	50	TQRWKHRLYK	68	0.0006		50	TLLWKRRNWA	57	0.00043		50	SKQVYHKQTIVG	61	0.00063		50	SIMFALQQKLLF	226	0.00189
	51	SLLWKRRICR	65	0.0006		51	RMLWKRRMWH	55	0.00041		51	VGQVLVKSS	59	0.00061		51	TILFPLQRRLVV	215	0.0018
	52	SLRWKNRNHK	62	0.0006		52	RTFWRRRRYH	52	0.00039		52	AVIVWAKQGIKG	58	0.0006		52	SLELSRVNVVIH	194	0.00163
	53	ALLWRRRNYH	61	0.0006		53	SMKRQLITWHWT	50	0.00037		53	GLVINKRWYVHL	57	0.00058		53	ALVTQHVNVY	193	0.00162
	54	AMLWKRRLWR	57	0.0005		54	CQCWNRRNWT	49	0.00037		54	CVLVNNRYLVH	55	0.00056		54	IGLVRIKSS	185	0.00155
	55	STLWNKKIYK	54	0.0005		55	SQRYKRRNYK	49	0.00037		55	TIYFKLQKAVAL	54	0.00055		55	AIYNRYGGNIAS	182	0.00153
	56	RLCWKRRNWT	47	0.0004		56	SMLWGRRIYR	48	0.00036		56	CMIFHTQLKIAF	52	0.00053		56	CVHFCWQRKLAY	181	0.00152
	57	RVLWKKRNYA	46	0.0004		57	AIRWKNRNYK	43	0.00032		57	SNVIYARQHIIG	49	0.0005		57	SICFASQRLLAF	178	0.00149
	58	RTFWRRRRYH	44	0.0004		58	TQRWKHRLYK	43	0.00032		58	ALELKHVVVV	48	0.00049		58	IGRVCIRSS	175	0.00147
	59	RLFWKRRRYA	42	0.0004		59	SLLWKKRMYK	36	0.00027		59	SPIHFRSVL	46	0.00047		59	SICFPLQHKCAY	172	0.00144
	60	STRWKRRNYT	39	0.0004		60	SQLYKRRIYQ	36	0.00027		60	SIKFVFQGKLAI	45	0.00046		60	CMSFYLQRKIAI	169	0.00142
	61	SQLYKRRIYQ	37	0.0003		61	TMRWKRRNWA	35	0.00026		61	SILFPHQQKLLF	43	0.00044		61	RIETARLVIL	168	0.00141
	62	CQCWNRRNWT	35	0.0003		62	TQRYLSKNYK	33	0.00025		62	RILFPLQNSIAF	40	0.00041		62	IGRLYIKSS	162	0.00136
	63	TQRWNNRNWC	29	0.0003		63	RLLWKRRNYQ	33	0.00025		63	SMEFVKIPLVIH	40	0.00041		63	SQFNHAMGWYVN	156	0.00131
	64	SVRWKHRIYK	29	0.0003		64	ALLWRRRNYH	28	0.00021		64	SLETSHLVIY	34	0.00035		64	SHYFAFQKKLAF	149	0.00125
	65	SMLFKRRMYK	27	0.0003		65	GPVIYNRRIYC	28	0.00021		65	STKNQYGGWSPA	33	0.00034		65	SRTIYRCQSIRG	149	0.00125
	66	TQFWKRRNYA	26	0.0002		66	RVLWKKRNYA	26	0.00019		66	SFMFFSQRKLAF	33	0.00034		66	SVPFPLQRKLVF	141	0.00118
	67	RLLWKRRNYQ	25	0.0002		67	STLWNKKIYK	26	0.00019		67	TLELQSVVLH	32	0.00033		67	AEIHAWGLRI	139	0.00117
	68	SVCWKRRNCH	24	0.0002		68	SMLFKRRMYK	26	0.00019		68	VGYVLVKSS	32	0.00033		68	SITFPMQRHIAF	133	0.00112
	69	STYWKSRIYT	23	0.0002		69	SMERKAITWLWT	25	0.00019		69	VQLHRWGLRM	31	0.00032		69	SMHYRFLCKIAF	117	0.00098
	70	GPILYNRRLFV	21	0.0002		70	STRWKRRNYT	22	0.00016		70	RMSLNTRYIAF	30	0.00031		70	STHIYSKQGIRG	116	0.00097
	71	RTRWKCKMYH	20	0.0002		71	SVCWKRRNCH	22	0.00016		71	SIETTNMVLL	30	0.00031		71	AVEFRLQRAIAY	111	0.00093
	72	SLLWHRRIYC	19	0.0002		72	SMQRRVIKWTWA	21	0.00016		72	SVMNVFGGNAAT	28	0.00029		72	IGKVYVHSS	110	0.00092
	73	AQRWRQKCYK	19	0.0002		73	SVFWNRRIYK	21	0.00016		73	SLEFPHLVIH	27	0.00028		73	GVGNRYGGHAGT	107	0.0009
	74	SLLWKRRVYT	17	0.0002		74	RLFWKRRRYA	21	0.00016		74	ICFVYVRSS	27	0.00028		74	IGKTYVASS	106	0.00089
	75	SMLWKRRICI	17	0.0002		75	SLLWKRRICR	21	0.00016		75	IGKTYVKSC	26	0.00027		75	TFLGGNVRAWI	105	0.00088
	76	SMLWRRRKYA	16	0.0001		76	SMKRQFITWRWT	20	0.00015		76	GYAVGKLLIRV	25	0.00026		76	VGQVLVKSS	102	0.00086
	77	MMLWKRRMYK	15	0.0001		77	GPILYNRRLFV	19	0.00014		77	ALRFPHLGMMAF	25	0.00026		77	IGNVCIRSS	96	0.0008
	78	TADGLILTPWVT	15	0.0001		78	TQRWNNRNWC	19	0.00014		78	GVRLNGVIFVSV	23	0.00024		78	SSPNRYGGNVNT	92	0.00077
	79	SMLFKRRIYR	15	0.0001		79	SMERQFITWHWT	17	0.00013		79	WCGATLYSSIS	23	0.00024		79	AMKLSARYIAF	86	0.00072
	80	GPLLWNTRIYC	14	0.0001		80	SLRWKNRNHK	17	0.00013		80	MIRMDRLRVL	22	0.00023		80	RNPYSGNIAI	80	0.00067
	81	STYRKRRIWY	14	0.0001		81	RLCYKRRNWQ	17	0.00013		81	AIRFSNVLAL	21	0.00022		81	SIEFRRMRAIAY	80	0.00067
	82	AMRWRNRCYK	14	0.0001		82	SVRWKHRIYK	16	0.00012		82	CLPFPLQMRIAY	21	0.00022		82	ATIDLQLRRLTL	80	0.00067
	83	SQLCHRRIYK	12	0.0001		83	RQRWRGRKYH	15	0.00011		83	SIEGMHVVIV	21	0.00022		83	AQMYPIQNKIAF	75	0.00063
	84	TQRYLSKNYK	12	0.0001		84	SARWRRRNYS	15	0.00011		84	MNPYSGNIVV	21	0.00022		84	RIETRCYVLH	72	0.0006
	85	TQRWKCRLYR	12	0.0001		85	TMKRIVINWGWG	14	0.0001		85	IGNTYVASS	21	0.00022		85	SFTFALQRRIAY	71	0.0006
	86	SLLWKRRMMK	11	0.0001		86	CQRIGRRNYS	14	0.0001		86	SSYVYHKQRIRG	21	0.00022		86	TMCFTFSKMVAF	69	0.00058
	87	ARLWRRRIYQ	11	0.0001		87	SLLWKRRVYT	14	0.0001		87	TMHFSNQRKLVF	21	0.00022		87	TYWKACAMSHIP	67	0.00056
	88	GPVIYNRRIYC	11	0.0001		88	SMRRQFITWHWT	12	9e-05		88	SILFSIQNKLVL	20	0.00021		88	AVEFSNAVVM	66	0.00055
	89	SIYWKRRRYK	11	0.0001		89	SLRWKRRIWS	12	9e-05		89	SLETNSVVWI	20	0.00021		89	ASFVIGQLLVN	66	0.00055
	90	SMLFKRRVYK	10	0.0001		90	SRLWRRRIFQ	12	9e-05		90	GDLRGNVCMWL	20	0.00021		90	SVDFGQVVIH	65	0.00054
	91	TCLWKRRIYS	10	0.0001		91	SMKRPFITWHWT	12	9e-05		91	AFQRRDDFRWVI	19	0.00019		91	TIELTHAYLH	64	0.00054
	92	SRLWRRRIFQ	10	0.0001		92	RLLWKHRLYA	11	8e-05		92	STLFFMFQGIRG	19	0.00019		92	GLVINKRWYVHL	64	0.00054
	93	TMLWKRRLFR	9	0.0001		93	RQRWRSRDYA	11	8e-05		93	MMSRGMRWVL	19	0.00019		93	SMCVWARQKIVG	64	0.00054
	94	SIMWKRRVFK	9	0.0001		94	SMKRRFITWHWT	11	8e-05		94	SIQFKVLQKLAF	18	0.00018		94	CIIFVRQNKCAF	63	0.00053
	95	TQRYRWRNYK	9	0.0001		95	SIMWKRRVFK	11	8e-05		95	FRGVLIRSS	18	0.00018		95	ANYHGNVPWSC	56	0.00047
	96	TQRWKQKNWS	9	0.0001		96	TQFWKRRNYA	10	7e-05		96	SMLLPMQRVVMF	18	0.00018		96	SSTVWKLQTICG	55	0.00046
	97	STRWNNRIWR	9	0.0001		97	GMKRQFITWHWT	10	7e-05		97	STIVFKHQQISG	18	0.00018		97	TLELKAIVFH	52	0.00044
	98	AQYWKRRLWR	9	0.0001		98	SMKRKFITWHWT	10	7e-05		98	AIYYSRLNKVAF	18	0.00018		98	SMYFESLNKLAV	52	0.00044
	99	SQLYKRRIWM	9	0.0001		99	SMLWRRRKYA	10	7e-05		99	CLGISNRIVVV	17	0.00017		99	SRIIYMNQSIRG	51	0.00043
	100	RQRWRGRKYH	8	0.0001		100	SMKRQFITRHWT	9	7e-05		100	SVIFNLLRQVAY	17	0.00017		100	RSPIPSWG	51	0.00043

## Sheet: Table S7. SPR kinetic data
	Thiopeptide name	Insert sequence	KD (nM)	kon, s-1 M-1	koff, s-1
	IR1	SnKRQFITWHWT	230	2930	0.00054
	IR5	SMLFKRRIYK	1.3	2920000	0.0037
	IR8	TLqWKRRTWK	22	1240000	0.027
	IR11	AMSLYWARRRPH	2700	783	0.0021
	TL1	TNPYGGNVGW	-	-	-
	TL3	qISFWLQRKVAF	890	6270	0.0056
	TL4	TIRFTNQNKIAF	680	47500	0.033
	TL6	TnLFRLQSKLAI	630	7650	0.0048
	TL9	TnnFPRLGKVAY	530	11900	0.063
	TL10	SNIVWqGQGIIG	-	-	-
	TL17	ALLIKQINnLYq	360	18900	0.0067
	TL18	WPGSnARDSIS	-	-	-
	TL19	IGRVnIKSS	570	5540	0.0032
	TL20	SLELSRVNVVIH	300	25500	0.0078
		T = dehydrobutyrine
		S = dehydroalanine
		S = oxazole
